# Supplementary material for: PRMT5 promotes cancer cell migration and invasion through the E2F pathway
Source: Cell Death Dis. 2020 Jul 24;11(7):572. doi: 10.1038/s41419-020-02771-9 (PMC7382496; doi:10.1038/s41419-020-02771-9)
Supplement: Supplementary file 10 — Supplementary Data 1 [file 41419_2020_2771_MOESM10_ESM.xlsx]

## Sheet: Dataset S1
baseMean	log2FoldChange	padj	SYMBOL	E2F1
3604.72	-1.81885	3.49417e-241	IRAK1	1
3963.32	-1.18954	1.85581e-159	CTTN	1
3035.08	-1.21448	3.58126e-112	PLCB3	1
916.711	1.59375	3.46277e-95	PRPF39	1
3069.14	-1.09807	5.41646e-86	ACADVL	1
3455.59	-1.25059	2.98451e-80	MVD	1
5.68546	3.95012	0.0217463	MSTN	0
1201.94	-1.26869	1.06894e-66	AKR1A1	1
4.95315	3.40704	0.0428216	GBP3	0
1881.6	0.918739	7.44269e-59	PRPF3	1
5.89294	3.38535	0.0486346	LOC105370757	0
2078.27	0.861056	9.87423e-57	PRPF4B	1
5759.61	0.729369	7.15615e-56	DDX46	1
1834.1	-0.866939	6.43595e-53	UBE2G2	1
13913.3	0.521826	7.36877e-52	PRPF8	1
1690.05	0.870608	2.68308e-51	GDA	1
10452.5	-0.549961	3.28109e-49	NONO	1
5300.75	-0.593737	3.32454e-47	NPLOC4	1
5.46145	3.01637	0.0320146	GPR83	0
3466.88	-0.731811	5.02557e-46	PFKL	1
10763.7	0.530604	3.12243e-45	FUS	1
7.2402	2.85699	0.00635943	MIR4258	0
5.16128	2.82246	0.0279975	MIR200CHG	0
2110.95	0.751478	1.52593e-43	PRPF38B	1
7.48709	2.7162	0.0107947	LOC105378721	0
597.564	-1.37255	7.7648e-42	PCK2	1
1750.83	-0.902022	1.40745e-41	GAMT	1
5836.48	-0.65955	1.62077e-41	SLC25A39	1
3737.08	-0.643447	3.81381e-41	HGS	1
2083.22	-1.0396	6.92881e-41	LSS	1
3402.43	-0.726135	8.4427e-41	RPN2	1
5033.29	-0.840569	1.52381e-40	H2AFX	1
1640	0.90575	3.59701e-40	UTP14A	1
3120.88	-0.675092	3.59701e-40	MYEOV	1
553.552	-1.52659	8.18879e-40	CUL7	1
7.17645	2.6031	0.0192051	IL1RN	0
3775.97	-0.64258	2.7679e-39	C19orf48	1
2075.02	-0.867423	3.68739e-39	ENSA	1
4.87712	2.54301	0.048617	SVEP1	0
3775.37	-0.695097	1.67593e-38	INTS1	1
4911.95	-0.640627	1.92604e-38	PYCR1	1
606.79	-1.19681	2.45768e-38	SLC50A1	1
1682.76	-0.74826	2.47258e-38	SORD	1
7201.66	-0.600745	2.9804e-38	RRM2	1
1025.17	-1.16818	6.33369e-38	FPGS	1
2068.27	-0.693441	1.6482e-37	STK25	1
1124.23	-0.98019	1.6482e-37	ENO2	1
5867.2	-0.635283	1.73556e-37	NOP56	1
4191.15	0.55121	1.87934e-37	DDX23	1
4.53279	2.41049	0.0652409	AP4B1-AS1	0
3994.13	-0.636757	1.3709e-36	RBBP7	1
19.8181	2.37644	2.11663e-05	GNG3	0
813.697	-1.03355	1.59125e-36	PUS7	1
4630.39	0.496052	3.01037e-35	RBM39	1
5.57031	2.37262	0.0458195	ADGRF3	0
1878.1	-0.805158	4.31892e-35	ATAD3B	1
1918.62	-0.725761	1.02036e-34	FADS1	1
1523.27	0.93351	2.03478e-34	CREBZF	1
1871.87	-0.730495	2.22134e-34	NAE1	1
8521.31	0.498789	4.96294e-34	SF3B1	1
1764.25	-0.838206	7.3505e-34	FIBP	1
1416.58	-0.837364	8.42208e-34	FAM122B	1
5200.41	0.688281	8.6653e-34	BCLAF1	1
659.659	-1.24021	1.59613e-33	PTDSS2	1
1221.7	-0.864264	2.01577e-33	THOC6	1
736.768	-1.03975	7.02799e-33	ZDHHC16	1
7186.06	-0.529458	8.34488e-33	EWSR1	1
2105.05	0.683577	1.51117e-32	CASP2	1
1756.07	-1.04763	1.607e-32	GAA	1
688.945	-1.10818	1.635e-32	PNKP	1
1519.37	-0.7391	2.3066e-32	TMEM230	1
1579.43	-0.703828	3.86643e-32	DFFA	1
4.50188	2.25891	0.0739441	SPARCL1	0
1487.82	-0.787647	1.33683e-31	TSPAN17	1
269.459	-1.51617	2.53877e-31	RAB26	1
1164.37	-0.840423	3.0165e-31	ILKAP	1
3752.49	-0.570139	4.3637e-31	SUMF2	1
774.181	-0.970725	6.42525e-31	GALK1	1
841.695	-1.01414	1.32163e-30	ZRANB2	1
1805.26	-0.759254	3.50855e-30	PLP2	1
3224.45	0.574231	3.76624e-30	HEXIM1	1
1064.51	-0.882599	6.83186e-30	SUDS3	1
273.868	-1.68315	7.19871e-30	NECAB3	1
1257.28	-0.832604	7.43944e-30	GPAA1	1
2495.87	-0.658315	1.54612e-29	FLII	1
18.4846	2.20464	0.00663759	PTPRR	0
1439.99	0.732933	2.65712e-29	DCAF6	1
4.37795	2.19921	0.186514	LGALS9B	0
856.994	-0.933363	4.10047e-29	ARHGAP4	1
5.9917	2.15973	0.0684359	CHAD	0
1763.48	-0.644317	4.73986e-29	GSTO2	1
2368.79	-0.619244	6.96859e-29	IPO9	1
5.38708	2.13268	0.0908605	AK5	0
2279.65	-0.732521	1.29007e-28	ECI1	1
5.00889	2.06663	0.0859708	C16orf86	0
2904.59	-0.606862	2.35248e-28	RHOB	1
1627.13	-0.71139	2.35248e-28	TBL3	1
16.8217	1.95711	0.003048	DCAF4L1	0
8154.78	-0.496012	4.96833e-28	ERRFI1	1
497.481	-1.11667	1.11531e-27	ACTR1B	1
4508.64	0.519456	1.77357e-27	SRRM1	1
10189.6	0.420465	2.29294e-27	SNRNP200	1
1766.82	-0.738926	4.46706e-27	MRPS16	1
8887.19	-0.486125	4.53144e-27	DKK1	1
425.759	-1.25407	6.61715e-27	ZDHHC2	1
892.695	-1.06616	7.02645e-27	SGSM3	1
1833.65	0.681916	7.80829e-27	SMNDC1	1
4.81162	1.8621	0.182107	OCIAD1-AS1	0
936.369	-0.806932	1.15955e-26	ERCC1	1
2916.54	-0.527554	1.56336e-26	DUS1L	1
17221.4	0.378915	2.02338e-26	EIF4B	1
2916.17	0.504173	2.58748e-26	HNRNPH3	1
1183.59	-0.743401	3.02743e-26	ANAPC7	1
795.205	-0.898562	6.71062e-26	POP5	1
836.926	-1.07363	7.79988e-26	ABHD14B	1
2396.97	-0.674006	8.2285e-26	CPNE7	1
1290.16	0.726152	2.24113e-25	BRD4	1
5953.56	-0.543939	2.37935e-25	UQCRC1	1
1518.34	0.723603	2.65211e-25	TIPARP	1
35.1567	1.83476	1.29552e-05	TIAF1	0
6386.26	0.437064	7.35865e-25	ACIN1	1
1428.45	0.649113	7.7109e-25	COPS8	1
10.733	1.81323	0.0341275	S100A1	0
1124.53	-0.802368	1.06607e-24	TELO2	1
1268.08	-0.823641	1.35086e-24	RMDN1	1
4116.11	-0.499445	1.52537e-24	UBE2Z	1
11038.5	-0.438138	1.54612e-24	ATF4	1
801.923	-0.925176	1.91701e-24	RABAC1	1
4.699	1.8112	0.139804	MIR3176	0
1228.19	-0.658617	2.53451e-24	DIMT1	1
622.149	-0.879075	2.75252e-24	FKBP3	1
785.117	-0.793517	2.84941e-24	FOXRED1	1
259.623	-1.42694	4.33532e-24	DHRS1	1
5763.43	0.53456	6.01893e-24	POLDIP3	1
904.343	-0.895557	6.88619e-24	TTF2	1
7.05447	1.80199	0.0626378	PITRM1-AS1	0
4.69015	1.7516	0.248314	ADORA2A-AS1	0
1610.62	-0.582312	9.29983e-24	TSTA3	1
20.3957	1.73587	0.00893968	MYBPH	0
365.987	-1.13506	1.59538e-23	CYB561A3	1
15.0192	1.73526	0.0156779	KCNK7	0
3565.7	-0.611762	1.9747e-23	EIF3K	1
2302.89	0.548509	3.49291e-23	SAFB2	1
11.2724	1.71905	0.0244054	DOCK11	0
12.8107	1.71306	0.0241584	LOC105370941	0
3172.13	0.570396	6.52945e-23	NELFCD	1
113.916	1.69075	1.76417e-07	SEMA3A	0
6.65183	1.68988	0.141583	C3orf20	0
1669.44	0.824366	7.31758e-23	SREK1	1
7.31803	1.68453	0.13984	LOC554206	0
1882.51	0.603124	9.37585e-23	TAF1D	1
4.97776	1.68319	0.250254	TNNT2	0
2026.5	-0.676829	1.05903e-22	DPP7	1
2683.53	-0.51708	1.10519e-22	NDUFV1	1
5.07429	1.67632	0.240097	PDZK1	0
315.409	-1.46081	1.3638e-22	RABL2B	1
6.31262	1.67519	0.267717	CD14	0
1184.85	-0.713745	1.8847e-22	HES4	1
1904.49	-0.574305	2.06589e-22	AURKB	1
4423.43	-0.496844	2.17238e-22	MAP2K2	1
8.6318	1.67159	0.0415049	LOC101927895	0
2939.45	0.457986	2.58298e-22	VCL	1
3470.21	-0.491348	3.18392e-22	TIMELESS	1
686.872	-0.908447	4.05165e-22	PPIL2	1
5.16529	1.65179	0.165935	HBA2	0
4140.67	-0.51687	4.72187e-22	TALDO1	1
4.884	1.64747	0.169781	PTENP1	0
1416.53	-0.713849	1.63267e-21	MLST8	1
1288.99	0.661769	1.67991e-21	METTL16	1
6.43708	1.61385	0.301648	PRDM1	0
55.7877	1.6057	8.68943e-05	OVGP1	0
31.2552	1.59929	0.00114575	C20orf204	0
757.554	-0.761099	5.85705e-21	CLN6	1
35.7361	1.59628	2.60697e-05	NRG4	0
1416.52	-0.627809	5.98154e-21	DVL2	1
645.825	-0.873921	1.01859e-20	FBXO9	1
4575.3	0.410097	1.09506e-20	NOP58	1
3292.35	0.532629	1.30845e-20	PRPF4	1
4705.02	-0.701612	1.34619e-20	ITGA3	1
219.763	-1.58503	1.3613e-20	PIGQ	1
5537.01	0.471257	1.50926e-20	PNN	1
305.369	-1.27936	1.61092e-20	GINS4	1
625.581	-0.969595	1.69929e-20	HAUS5	1
817.242	-0.849008	1.76801e-20	RCCD1	1
1875.37	-0.506661	2.10342e-20	MEN1	1
408.662	-1.04723	2.80864e-20	COMTD1	1
7.93332	1.59155	0.157945	SNORD12B	0
7172.08	-0.375018	4.28602e-20	MYO1C	1
2671.91	0.446804	4.39167e-20	TCERG1	1
292.521	-1.18103	4.41863e-20	ACP2	1
8636.39	-0.522922	5.6071e-20	CKB	1
719.632	-0.921945	7.32546e-20	JOSD2	1
5772.63	0.369878	1.03662e-19	DHX15	1
2336.67	-0.479107	1.31387e-19	RER1	1
9.46751	1.58694	0.122741	SAPCD1	0
14.8576	1.58479	0.00999741	MGAM	0
1833.58	-0.63395	1.46518e-19	SLC2A4RG	1
4529.64	-0.481639	1.76186e-19	DUSP6	1
258.954	-1.31889	1.76186e-19	ASIC1	1
2158.17	-0.569949	2.8598e-19	SERPINB6	1
2225.79	0.584774	3.54702e-19	PPIH	1
4928.59	-0.370324	3.54702e-19	SQSTM1	1
1672.68	-0.670979	3.54702e-19	TAF10	1
616.058	-1.04994	4.12772e-19	QTRT1	1
850.903	0.734327	5.88486e-19	XPNPEP3	1
14.7609	1.58293	0.0113342	C11orf86	0
1319.84	-0.805078	7.97175e-19	TRABD	1
5.48467	1.58165	0.322992	LUARIS	0
5399.46	-0.429729	8.21731e-19	MYC	1
6.7872	1.57421	0.229835	POU5F1	0
6.40311	1.57112	0.179847	VMO1	0
2176.79	0.552546	1.23354e-18	POLG	1
814.554	-0.800291	1.33255e-18	BOK	1
8.38957	1.55716	0.132614	LOC101928963	0
743.802	-0.711232	1.5478e-18	HAGH	1
12.5604	1.55367	0.0599187	RDH16	0
673.62	-0.782639	1.88086e-18	COQ4	1
1273.93	-0.649797	1.89145e-18	NSMCE4A	1
3026.48	-0.418607	2.02842e-18	PFKM	1
3040.07	0.443217	2.70162e-18	RRN3	1
44.0967	1.51012	0.000231469	ALPPL2	0
7.25213	1.50237	0.148495	KRT37	0
560.882	-1.12723	3.42731e-18	MST1R	1
6.4256	1.4909	0.151865	VAC14-AS1	0
4172.4	0.433115	5.65443e-18	SART1	1
1729.24	-0.531002	5.83947e-18	SHMT1	1
53.604	1.47867	4.5249e-06	ALPP	0
1073.55	0.571483	8.05942e-18	DCP2	1
2543.87	-0.444792	8.05942e-18	RHOBTB3	1
174.11	-1.49644	8.05942e-18	HDHD2	1
1801.28	0.633381	8.98639e-18	PATL1	1
280.208	-1.24142	8.98639e-18	SLC25A10	1
3935.99	0.466885	9.1979e-18	USP39	1
2675.78	0.488067	9.46676e-18	CUL4B	1
9.31321	1.4675	0.0915624	EBLN2	0
9.81276	1.45434	0.18891	GRIK2	0
179.262	-1.68862	1.57976e-17	B9D1	1
14.0569	1.42669	0.0508494	ATAD3C	0
8770.32	-0.36446	1.72121e-17	IMPDH2	1
12.9904	1.41921	0.128358	LRIT3	0
6.14218	1.41634	0.241502	ZNF772	0
2937.76	0.401648	1.81368e-17	SART3	1
1147.47	-0.717232	1.85622e-17	RSAD1	1
11.2531	1.41375	0.080291	GRIN3B	0
4026.94	0.466309	2.08157e-17	G3BP2	1
1413.39	-0.652325	2.14894e-17	MAPK12	1
2543.23	0.460931	2.22598e-17	NUP205	1
1382.91	0.541448	2.22928e-17	FBXO21	1
2560.06	0.485776	2.40733e-17	CBX5	1
515.68	-0.902005	2.69737e-17	TSPAN4	1
15.4292	1.40489	0.0412515	SLC25A34	0
20439.9	-0.432355	3.56688e-17	CALR	1
1904.72	-0.564759	3.90987e-17	POLD1	1
1363.86	-0.634835	4.1051e-17	CHD1L	1
305.613	-1.12353	4.34905e-17	PAQR4	1
541.087	0.824647	4.74804e-17	CHKA	1
926.512	-0.747001	5.0912e-17	FGFR4	1
620.672	0.732312	5.24645e-17	KLHL9	1
4.38695	1.39884	0.397787	EDRF1-AS1	0
450.339	-0.954474	5.28734e-17	TRIOBP	1
1388.85	-0.681954	5.88919e-17	ANAPC16	1
1376.51	-0.537185	6.08821e-17	VTI1A	1
1140.24	-0.687906	6.28821e-17	HTATIP2	1
433.9	0.908078	6.5242e-17	FAM160B1	1
3962.15	0.410343	7.00852e-17	SRSF11	1
15.8867	1.38576	0.0586634	ALDH8A1	0
3885.51	0.375554	7.84536e-17	PDCD6IP	1
10080.7	-0.362779	8.27161e-17	TRIB1	1
2969.76	-0.51517	8.62062e-17	CAD	1
1938.54	0.495773	8.79674e-17	BCAR1	1
3173.11	-0.564014	1.2352e-16	PRDX2	1
1159.82	-0.613788	1.31543e-16	LRWD1	1
1271.85	-0.599463	1.31723e-16	TMED4	1
8.35994	1.38224	0.116048	SNORD125	0
1378.42	0.703113	1.63223e-16	CLASRP	1
571.002	-0.772987	1.67793e-16	C16orf74	1
9.00564	1.38024	0.165894	CYP3A5	0
8.46659	1.37513	0.171804	DPF3	0
952.886	-0.691243	2.0505e-16	CCNH	1
21317.9	-0.392759	2.05875e-16	TUBB4B	1
438.04	-0.881607	2.09647e-16	MED22	1
4.5358	1.36811	0.331139	KCNC1	0
15.9727	1.3661	0.0461617	AURKC	0
6.38433	1.3569	0.23533	WASIR2	0
2613.52	-0.428918	2.75455e-16	ACTR1A	1
7.45505	1.35016	0.510651	APOBEC3G	0
4.63571	1.33493	0.295992	LOC101929516	0
6.19424	1.33212	0.188492	SBSN	0
41.4088	1.32387	0.000633839	ZNF585A	0
30.0319	1.32275	0.00284256	SLFNL1	0
2479.6	-0.497729	3.95203e-16	PDCD2	1
457.356	-0.826577	4.40959e-16	TINF2	1
1234.69	-0.527159	5.12223e-16	AIF1L	1
1075.07	-0.600204	5.51968e-16	RPUSD3	1
419.57	-0.936069	5.9813e-16	LYRM1	1
1157.78	0.613398	6.21153e-16	UGCG	1
5.45234	1.32082	0.334424	TAPBPL	0
5977.54	0.385186	6.91868e-16	SRSF7	1
708.511	0.769888	7.26437e-16	UHRF2	1
5279.79	0.408716	7.42534e-16	YME1L1	1
6.61586	1.31768	0.249409	HIST2H3D	0
1659.09	0.513297	8.47544e-16	DNAJC2	1
4136.9	-0.490745	9.50117e-16	G6PD	1
353.675	-0.996233	1.32715e-15	TRAPPC6B	1
859.067	-0.697912	1.40074e-15	FAM173A	1
999.455	-0.671042	1.53027e-15	HPS1	1
2488.11	-0.54604	1.7284e-15	MTA1	1
828.058	-0.63022	1.7284e-15	SECISBP2	1
3899.34	-0.440104	2.01475e-15	DVL1	1
2961.92	-0.451023	2.08918e-15	FBXW5	1
360.351	-1.05705	2.10314e-15	PCED1A	1
8.85942	1.30863	0.160369	HRCT1	0
1602.59	-0.618511	2.44229e-15	TMEM106C	1
5.3123	1.29896	0.341668	MFAP4	0
978.231	-0.691294	2.83599e-15	RHOT2	1
68.9972	1.29533	7.25638e-07	CAPN10-DT	0
1227.39	0.537683	3.04117e-15	PARP2	1
3226.74	0.389384	3.04117e-15	CAND1	1
14.6546	1.28375	0.0462793	TBX4	0
2800.91	-0.492326	3.43339e-15	TRAF7	1
10.8338	1.27916	0.0931846	QRFP	0
7084.25	-0.362624	3.9114e-15	MCM4	1
11734.4	0.330448	4.34292e-15	SF3B2	1
209.146	-1.16336	4.49976e-15	FANCL	1
1577.27	-0.535672	4.51518e-15	AKT2	1
919.29	-0.708715	4.57285e-15	BCKDK	1
2625.73	0.402942	5.36011e-15	FAF2	1
2941.9	-0.43283	5.6637e-15	TADA3	1
365.468	-0.934007	5.68021e-15	SLC30A3	1
5604.07	0.322988	6.0063e-15	TRA2B	1
1179.91	-0.72844	6.29289e-15	NT5C	1
373.978	-0.926932	6.29289e-15	NAA40	1
331.916	-1.10338	6.89629e-15	MMAB	1
685.68	0.735087	7.50807e-15	EXOC4	1
1373.99	-0.524893	7.62793e-15	SPCS3	1
277.854	-1.13367	8.45467e-15	CYB5D2	1
1107.72	-0.541513	8.56652e-15	TMCO3	1
2333.3	-0.486715	8.67014e-15	CDK4	1
254.372	-1.08093	1.01113e-14	PIGV	1
20118.4	-0.314581	1.05363e-14	FLNA	1
1607.93	0.573636	1.07723e-14	CHD2	1
621.595	-0.70025	1.11803e-14	GUF1	1
30.9478	1.27831	0.00436473	CTSK	0
2646.08	-0.518476	1.20603e-14	ATAD3A	1
1855.85	0.470866	1.21167e-14	PIP4K2A	1
30.3791	1.27638	0.0053382	KCNQ1OT1	0
5.05449	1.26182	0.336757	LOC284930	0
1056.24	-0.576162	1.22954e-14	CLDN7	1
11.6895	1.26013	0.115571	GPR35	0
164.427	-1.37396	1.33726e-14	SFXN2	1
279.633	-1.09433	1.35261e-14	CRYL1	1
722.462	-0.749668	1.57528e-14	MAVS	1
14.6535	1.25754	0.0833231	CCDC81	0
2355.83	0.45447	1.6882e-14	ALDH3A2	1
3249.81	-0.486025	1.70053e-14	PDLIM7	1
745.848	-0.698016	1.81946e-14	DUSP3	1
5.63128	1.25317	0.327392	ACR	0
1239.18	-0.493407	1.95765e-14	NMRAL1	1
6.54594	1.24555	0.270942	C17orf107	0
1844.8	0.496254	1.9703e-14	TIMP2	1
14.0482	1.24012	0.0764894	PDK4	0
377.158	-0.973783	2.12588e-14	SLC33A1	1
2006.71	-0.466989	2.21057e-14	AHCYL1	1
5352.04	0.353318	2.33462e-14	BMS1	1
874.298	-0.6245	2.4212e-14	B3GAT3	1
824.487	0.635051	2.4747e-14	CEBPZ	1
553.559	-0.788717	2.58418e-14	GSTZ1	1
5.91728	1.23082	0.252901	FAM184B	0
1519.93	0.462447	3.77627e-14	NAA25	1
130.115	-1.61408	4.08252e-14	JPX	1
265.32	1.22825	1.16745e-14	SLC2A3	0
2271.56	0.46474	4.36091e-14	PPL	1
610.447	-0.731636	4.4711e-14	PCBP4	1
2533.77	-0.591747	4.62294e-14	PPDPF	1
10330.9	-0.319018	5.24682e-14	HNRNPH1	1
3677.77	0.332313	5.24984e-14	CDCA5	1
5.7284	1.22702	0.338221	LOC101928489	0
17.8938	1.21547	0.0687383	ADAM32	0
8.2318	1.21301	0.23412	ST6GALNAC5	0
4.36439	1.20685	0.424081	LOC102724450	0
281.671	-0.972216	6.24387e-14	SLC48A1	1
1954.28	0.51754	6.32315e-14	CDC5L	1
4710.29	-0.345886	6.50623e-14	WDR34	1
8.89995	1.2058	0.201707	AANAT	0
1339.82	-0.561243	6.78919e-14	GAS6	1
5275.5	0.382009	7.45996e-14	DHCR7	1
3459.24	-0.41336	8.10107e-14	JUND	1
48630.4	0.231477	8.54725e-14	EZR	1
5.41733	1.20579	0.349679	SEMA3F-AS1	0
1196.05	-0.679674	9.36356e-14	VPS29	1
684.701	-0.755833	9.44495e-14	FSTL3	1
12.0527	1.19731	0.22998	GZMM	0
5038.14	0.347788	1.09813e-13	SUPT5H	1
736.254	0.752882	1.17048e-13	BRWD1	1
1386.35	0.452187	1.25653e-13	ARHGEF7	1
1324.21	0.50545	1.36684e-13	ERI1	1
2496.07	-0.398451	1.40842e-13	CNDP2	1
4009.97	0.335391	1.47521e-13	SUPT6H	1
4130.61	0.454611	1.55036e-13	PRRC2B	1
1303.14	0.461788	1.57631e-13	CHD8	1
3426.07	-0.448884	1.69008e-13	DDX17	1
444.901	-0.850208	1.90867e-13	HAGHL	1
490.109	-0.738415	1.92211e-13	FAM120AOS	1
666.27	0.654683	1.9499e-13	RBM12B	1
1549.55	-0.525307	2.03658e-13	CDK9	1
2432.25	0.399371	2.05992e-13	TMOD3	1
10.0368	1.19448	0.115711	SNORD12C	0
870.087	0.595701	2.16062e-13	STK3	1
1165.22	0.501527	2.17353e-13	NOL8	1
3528.82	-0.417812	2.31992e-13	MYBL2	1
813.646	-0.611555	2.43232e-13	TLE2	1
2504.38	0.403077	2.46798e-13	SMC4	1
386.22	-0.848959	2.54909e-13	PNPO	1
1266.76	-0.506424	2.57261e-13	ARRDC1	1
76.0868	1.19306	3.39786e-06	ZNF596	0
9.1957	1.1883	0.154429	EIF3CL	0
497.406	-0.730036	2.92289e-13	SFR1	1
8101.53	0.317818	2.95299e-13	MCM2	1
10076.7	-0.446496	3.3121e-13	PTMS	1
4476.83	-0.305489	3.51265e-13	QARS	1
67.3161	1.1808	8.79716e-05	LINC01405	0
26.2853	1.17523	0.0383909	DRD4	0
460	-0.823981	3.65323e-13	TMEM69	1
734.172	-0.657056	3.82428e-13	PLD2	1
1191.2	-0.548942	3.93596e-13	RRP7A	1
1517.03	-0.521874	4.01288e-13	DNPH1	1
1211.6	0.535105	4.66619e-13	HARS2	1
798.551	0.674017	4.84939e-13	KDM3A	1
1102.3	0.568023	4.86757e-13	ZNF317	1
262.641	1.17002	5.30401e-14	LINC00641	0
547.176	-0.780174	5.73112e-13	PTPN18	1
709.389	-0.593057	5.94572e-13	YIPF2	1
298.836	-1.03306	6.1027e-13	NES	1
774.439	-0.581892	6.11251e-13	TOR1A	1
1084	-0.573277	6.2832e-13	NDUFS7	1
392.987	-0.886202	6.36549e-13	APPL2	1
3293.98	0.423124	6.83696e-13	NAA15	1
3703.38	0.356373	6.94045e-13	RNF40	1
1642.33	-0.579052	7.44141e-13	EPS8L2	1
29.3226	1.1651	0.00742335	GRIK4	0
1547.08	-0.558389	7.86356e-13	SLC25A11	1
8.05559	1.15743	0.265646	FRMD4B	0
851.607	0.540053	8.71301e-13	USP4	1
16812.3	0.289685	8.84054e-13	CAV1	1
2616.38	-0.386241	9.36759e-13	SCARB1	1
1148.45	-0.596916	9.39007e-13	CDKN1A	1
1012.89	-0.663596	9.4128e-13	PPCS	1
2160.88	0.399353	1.0041e-12	ITGB5	1
170.691	1.23363	1.11391e-12	ZNF75A	1
1168.13	0.542537	1.11391e-12	CSTF1	1
4555.2	0.340824	1.2245e-12	PERP	1
642.213	-0.652075	1.23419e-12	MACROD1	1
714.087	-0.672611	1.26454e-12	ABHD11	1
278.967	-1.09378	1.4025e-12	TRPT1	1
760.02	0.648999	1.41641e-12	MPP5	1
6669.93	-0.380074	1.42507e-12	GPX1	1
707.593	-0.607518	1.44069e-12	SHARPIN	1
4660.48	0.321038	1.67252e-12	PPP3CA	1
2392.32	-0.437598	1.86397e-12	FOXM1	1
348.13	-0.949439	1.92484e-12	RBL2	1
10.3042	1.15103	0.166504	DMRT1	0
11.4698	1.14793	0.127911	NPIPB11	0
472.855	-0.814805	2.28878e-12	KLHDC2	1
919.692	-0.62738	2.30296e-12	HERPUD1	1
1030.32	-0.558419	2.40238e-12	PRKAG1	1
6.0265	1.14662	0.399989	IFNE	0
1242.56	-0.497853	2.45961e-12	DPM1	1
2094.03	-0.41054	2.52544e-12	OCIAD1	1
3679.94	0.308965	2.53408e-12	ALDH1A3	1
6220.94	0.411552	2.59994e-12	EIF4A2	1
27.652	1.14641	0.0306436	TRIM29	0
26.8783	1.14377	0.0382478	SCG5	0
10.3652	1.14176	0.237248	DCHS1	0
846.909	0.582158	3.45838e-12	KPNA1	1
586.915	-0.705115	3.92696e-12	BBS2	1
8.20666	1.14013	0.220307	SYT11	0
320.165	0.96932	4.19246e-12	AHRR	1
1371.13	-0.552316	4.37948e-12	R3HDM4	1
488.392	-0.7917	4.61381e-12	MRPS18A	1
5255.71	-0.378047	4.94299e-12	TNFRSF12A	1
2213.92	-0.518084	4.97418e-12	KLF2	1
1621.57	-0.469949	4.98201e-12	TMEM147	1
968.268	0.533443	5.55691e-12	INTS4	1
3795.33	0.331786	6.0445e-12	CSNK1D	1
803.15	-0.623201	6.25035e-12	MYO5C	1
3602.66	0.383922	6.37165e-12	NOL11	1
5.612	1.13868	0.438175	CPT1B	0
1740.32	0.456117	6.80288e-12	MFAP1	1
12.9789	1.13557	0.139001	TAS2R14	0
877.158	-0.614044	8.24971e-12	SIGIRR	1
12.9789	1.13557	0.139001	PRH1-TAS2R14	0
4.34459	1.13155	0.415571	LGALS9	0
12.5418	1.13063	0.147499	LOC100996419	0
7736.12	0.418367	9.33564e-12	TFRC	1
5353.17	-0.325069	1.00854e-11	GPS1	1
620.119	-0.617684	1.02275e-11	PGAP2	1
880.979	-0.55522	1.10653e-11	C6orf89	1
1046.14	0.497163	1.11411e-11	LIMA1	1
72.2908	1.12997	9.59412e-05	ZNF416	0
2275.68	-0.438079	1.21446e-11	ZNF664	1
985.9	0.466417	1.35046e-11	KANSL2	1
2631.32	0.361309	1.38587e-11	DNTTIP2	1
1003.51	-0.604943	1.3993e-11	ETV4	1
5832.22	0.268733	1.40452e-11	BMP4	1
3421.37	-0.399799	1.44353e-11	ITPR3	1
2967.92	-0.395505	1.55658e-11	GOT1	1
2259.64	-0.403847	1.65038e-11	DYNLT1	1
552.218	-0.678855	1.73592e-11	PLA2G12A	1
384.193	-0.779728	1.78361e-11	HEBP1	1
1126.94	-0.464068	1.79622e-11	DDX19A	1
347.76	-0.911528	1.82568e-11	NAGA	1
839.806	-0.526978	1.8862e-11	SMG9	1
4.74261	1.12813	0.428567	HGFAC	0
602.417	-0.686656	1.9331e-11	BSPRY	1
758.565	-0.569358	1.95079e-11	NCKIPSD	1
721.758	0.614514	1.96331e-11	GNE	1
868.013	-0.533922	2.20785e-11	G6PC3	1
1250.57	0.480479	2.28261e-11	NOM1	1
2158.82	-0.354297	2.35955e-11	TRMT1	1
1147.08	0.486024	2.45891e-11	ARHGEF16	1
927.766	-0.521709	2.45891e-11	SLC35A4	1
534.669	0.707315	2.50291e-11	NCOR1	1
846.997	0.535548	2.52388e-11	SHROOM3	1
14.6367	1.11641	0.197742	LOC100128770	0
4475.65	-0.352487	2.65727e-11	NARS	1
1898.79	0.449561	2.72923e-11	PARL	1
5.52089	1.11254	0.337449	CCDC188	0
1560.95	0.458053	3.17858e-11	TTK	1
3513.93	-0.410736	3.219e-11	CDC42EP1	1
325.309	-0.900563	3.29998e-11	ACADS	1
506.747	-0.725865	3.42394e-11	WDR54	1
14014.3	0.286318	3.44535e-11	U2AF2	1
54.5359	1.10434	0.000883558	DRAXIN	0
19.077	1.10262	0.113532	CFP	0
1295.94	-0.502525	3.55953e-11	XPNPEP1	1
2912.3	0.441217	3.61973e-11	CRKL	1
2929.6	0.357314	3.6205e-11	GNL2	1
3780.05	0.312287	4.23448e-11	UTP18	1
412.084	-0.790835	4.23448e-11	METTL8	1
496.062	-0.670874	4.28745e-11	GALNT11	1
1635.75	0.426733	4.33863e-11	XPO7	1
2002.84	-0.384318	4.33863e-11	SLC29A1	1
2046.14	0.369745	4.54698e-11	ANKRD10	1
1992.79	0.39958	4.65391e-11	MYO10	1
4652.25	0.345474	4.75365e-11	SMARCA5	1
1746.72	-0.384601	4.99239e-11	COPS7A	1
3620.05	-0.325932	5.03445e-11	AES	1
8087.84	0.261566	5.10997e-11	CTNNB1	1
7.94391	1.0984	0.256861	CXCL3	0
2392.87	0.414547	5.21754e-11	ANKLE2	1
4785.93	-0.390314	5.23012e-11	CLUH	1
238.285	1.17314	5.26169e-11	PLEKHA7	1
420.521	-0.829923	5.4569e-11	EEF2K	1
1334.27	0.467968	5.4613e-11	SUGP2	1
19.3816	1.09739	0.0550927	MFSD4A	0
10.3845	1.09697	0.28405	LRRC37A6P	0
917.382	-0.551079	6.10292e-11	METTL3	1
2305.86	-0.340558	6.37105e-11	CDK16	1
5066.71	0.29507	6.53702e-11	NUCKS1	1
6578.79	0.341645	6.61569e-11	CBX1	1
522.34	-0.676844	6.66681e-11	UNC50	1
1757	0.395784	6.66719e-11	SAV1	1
1887.62	-0.423049	6.66719e-11	GALE	1
1523.61	0.453431	7.39258e-11	ATL3	1
1495.97	-0.464081	7.39258e-11	SKA2	1
2631.44	0.353806	7.40616e-11	CELF1	1
9.51417	1.083	0.287529	CHI3L1	0
661.271	-0.646932	7.79109e-11	RECQL5	1
5.31273	1.07497	0.432103	RASD1	0
3680.63	0.298558	8.25633e-11	MTA2	1
6.01999	1.06773	0.435079	LSP1	0
5619.93	0.305435	8.55243e-11	CNOT1	1
2731.06	-0.446017	9.01572e-11	ASNS	1
692.999	-0.676239	9.01572e-11	LHPP	1
20.5664	1.06513	0.0715135	RPP21	0
359.883	1.00365	9.21267e-11	EPM2AIP1	1
2415.14	-0.443386	9.37279e-11	RNASEH2A	1
528.539	-0.69006	9.4908e-11	SMIM20	1
3073.32	0.385003	9.57081e-11	ECT2	1
1269.53	-0.488065	9.63838e-11	ADAM15	1
20.5664	1.06513	0.0715135	TRIM39-RPP21	0
1579.13	0.449929	9.92387e-11	SETD2	1
155.369	-1.24026	1.05091e-10	CLYBL	1
1008.27	-0.499556	1.06569e-10	DCAF16	1
749.157	0.546748	1.08326e-10	GOLPH3L	1
399.081	-0.926318	1.10218e-10	NIT1	1
365.787	-0.818546	1.16129e-10	CBX7	1
650.144	-0.598973	1.18098e-10	CENPM	1
928.03	-0.573514	1.2073e-10	POLA1	1
3156.99	-0.30339	1.21141e-10	FTSJ3	1
14.2325	1.05831	0.0947304	ZNF441	0
22.1981	1.05636	0.0513344	LOC100128568	0
979.807	0.509423	1.29867e-10	ZNF263	1
83.5269	-1.73571	1.31591e-10	MORN1	1
1442.28	-0.403685	1.33462e-10	LIG1	1
2497.91	-0.445472	1.41419e-10	RNF126	1
30.9483	1.05449	0.0244665	LOC101927765	0
20.2786	1.05365	0.0526704	KRT222	0
4682	0.299641	1.52659e-10	NUDT21	1
100.743	-1.72302	1.5852e-10	TMEM161B-AS1	1
1229.17	-0.457453	1.58823e-10	LRRC41	1
237.4	-1.02902	1.61991e-10	RNF207	1
1186.6	-0.483467	1.7196e-10	FAM192A	1
399.416	-0.761809	1.75806e-10	TMUB2	1
1497.6	0.472026	1.89844e-10	SQLE	1
7.93203	1.05208	0.359087	GRIN3A	0
1656.95	0.383791	2.29393e-10	MET	1
343.615	-0.814108	2.30654e-10	PEX10	1
2128.08	0.424783	2.30695e-10	NELFA	1
775.583	-0.632726	2.36934e-10	DGAT1	1
2331.85	0.380352	2.41166e-10	LAPTM4A	1
2797.48	-0.454834	2.44361e-10	EMG1	1
2965.34	-0.424946	2.50043e-10	COPS6	1
13443	0.316888	2.595e-10	HNRNPD	1
1540.49	0.449183	2.62442e-10	SPTLC1	1
956.085	-0.558833	2.70957e-10	SPATA20	1
1655.92	-0.447111	2.87456e-10	MPST	1
764.15	-0.58354	2.87456e-10	PPP3CB	1
4105.88	0.315977	3.09086e-10	PRPF6	1
4534.93	0.281236	3.09086e-10	DDX24	1
1804.72	-0.451239	3.14166e-10	SAPCD2	1
538.43	-0.66628	3.21474e-10	SLC7A11	1
6.35131	1.04823	0.363681	HUS1B	0
890.194	-0.54914	3.32497e-10	RRAS	1
15.1701	1.04755	0.123024	BTN3A3	0
3037.09	-0.380461	3.33856e-10	UBA2	1
772.261	-0.583421	3.44975e-10	ABCB8	1
12.8091	1.03324	0.192123	HOXC-AS2	0
267.367	-0.968797	3.58343e-10	TTC31	1
1147.95	-0.496772	3.61028e-10	PANK3	1
3456.54	0.312587	3.64905e-10	RRM1	1
22.5595	1.03154	0.067071	IL20RB	0
43.2674	1.02689	0.00303613	LINC01023	0
884.092	0.55751	3.90503e-10	DPM3	1
3502.86	-0.397722	3.99187e-10	LLGL2	1
2011.17	0.33179	4.00793e-10	WDR33	1
2073.56	0.367576	4.00912e-10	DLAT	1
17505.5	-0.418006	4.10361e-10	LGALS1	1
4.87341	1.02611	0.508363	RALGAPA1P1	0
1692.05	-0.451109	4.4857e-10	DYNC1I2	1
1037.76	-0.465038	4.4857e-10	FUCA2	1
1491.37	-0.391346	4.79364e-10	RIC8A	1
244.862	-1.01942	4.79364e-10	DDIT3	1
4706.8	-0.286713	4.87872e-10	PYGL	1
2353.01	-0.498911	4.87872e-10	SLC38A10	1
2077.03	0.381342	5.1872e-10	VTA1	1
521.187	-0.674345	5.35394e-10	RWDD2B	1
5.60687	1.01634	0.374708	CFAP58	0
944.218	-0.484267	5.51483e-10	ACOX1	1
255.372	-0.924003	6.16788e-10	UBXN11	1
431.84	-0.76007	6.42711e-10	MAN2C1	1
20267.4	0.250463	6.43196e-10	ACTN4	1
1185.68	0.456316	7.00388e-10	SMC5	1
3616.35	-0.366855	7.02321e-10	CTNND1	1
3864.6	-0.312182	7.14121e-10	CIRBP	1
431.468	-0.663246	7.78932e-10	PREPL	1
3147.69	-0.331321	8.04264e-10	TBCD	1
576.286	-0.607517	8.15864e-10	ALDH16A1	1
1958.36	-0.412606	8.25118e-10	GADD45A	1
292.408	1.01578	6.78919e-14	LRIG2	0
2233.72	0.379619	9.23284e-10	RPRD1A	1
1940.58	-0.353913	9.28175e-10	TRAF4	1
8072.14	0.267577	9.76673e-10	MATR3	1
678.204	0.574731	9.81248e-10	MED18	1
10750.7	-0.364091	9.85909e-10	TK1	1
2424.28	-0.401243	9.85952e-10	COMMD4	1
420.798	-0.74634	1.02553e-09	MUTYH	1
219.451	-1.01313	1.04458e-09	PIGP	1
1085.7	0.472333	1.06268e-09	FAM83G	1
119.906	-1.33514	1.06643e-09	EMID1	1
278.551	-0.905978	1.09914e-09	C15orf40	1
1159.49	-0.444843	1.1193e-09	PACS2	1
2722.39	-0.357	1.15388e-09	MAPKAPK3	1
2246.65	0.342621	1.18111e-09	WDR3	1
2395.36	0.336151	1.23282e-09	YLPM1	1
46.3764	1.01475	0.00236536	NUDT17	0
6.87415	1.01471	0.350916	SPRED3	0
29.7508	1.01098	0.0629919	SH3BP5-AS1	0
1076.1	-0.473675	1.35876e-09	NPDC1	1
836.606	-0.475077	1.42491e-09	DENND5A	1
524.432	1.0108	1.16016e-22	ZNF202	0
1624.95	0.445082	1.51623e-09	TMEM131	1
4.91756	1.0023	0.503977	AMN	0
2176.05	-0.35218	1.56671e-09	MIB2	1
571.994	-0.571099	1.56843e-09	RFX5	1
77.2801	1.00165	0.000757172	PILRB	0
10619.2	-0.258271	1.57574e-09	TUFM	1
1256.02	0.516785	1.59111e-09	WRAP53	1
211.742	-1.06509	1.62284e-09	DUSP22	1
1947.75	0.349529	1.65656e-09	RSRC2	1
929.587	-0.531887	1.69451e-09	GBA2	1
896.544	-0.508996	1.69618e-09	CRAT	1
694.117	0.519009	1.69803e-09	ESCO1	1
1667.28	-0.404247	1.72697e-09	ARHGEF19	1
1601.06	0.433796	1.7561e-09	ROCK2	1
909.042	0.53546	1.83484e-09	COQ2	1
1697.64	-0.433871	1.83484e-09	ANKRD52	1
496.019	-0.675109	1.85254e-09	HEXDC	1
5.66879	1.00039	0.43929	ITGAM	0
243.569	-1.0891	1.88573e-09	PARP12	1
466.33	0.606292	1.93179e-09	TAF5	1
3835.64	-0.317624	1.97324e-09	MOB1A	1
2319.01	0.375016	1.97824e-09	MELK	1
108.024	-1.27748	2.00871e-09	TMEM254	1
12.5318	0.993246	0.205322	CNIH2	0
787.88	-0.541851	2.05216e-09	FAM98C	1
2428.74	-0.392908	2.07788e-09	WDR6	1
75.228	0.991836	0.00455368	SULT4A1	0
142.471	-1.26916	2.20853e-09	TRMT61B	1
93.6358	0.981392	0.000352408	GRIN2C	0
2617.92	0.347626	2.27264e-09	TBL1XR1	1
22.9446	0.981232	0.0882576	OXCT2	0
682.581	-0.52727	2.40938e-09	RASSF1	1
16.4162	0.980844	0.15843	KRT6A	0
3535.56	0.322451	2.73396e-09	LETM1	1
853.588	-0.59402	2.75919e-09	CUTC	1
805.459	0.980369	1.25806e-23	SNHG19	0
2771.24	0.325499	2.77433e-09	COPS3	1
2239.43	-0.353491	3.06427e-09	IER5L	1
1003.18	0.558233	3.08775e-09	CEP250	1
1530.55	-0.45511	3.14897e-09	FASTK	1
632.056	-0.572398	3.2771e-09	ATF5	1
300.825	-0.843164	3.45459e-09	PLGRKT	1
1491.12	-0.385524	3.50669e-09	SH3GLB2	1
3904.05	-0.301535	3.52928e-09	CPSF1	1
2091.25	-0.358766	3.62763e-09	FLOT2	1
649.026	-0.573583	3.89114e-09	MRPS25	1
815.704	-0.554472	3.91684e-09	DECR1	1
8.48658	0.977939	0.30046	GPR20	0
28.6468	0.972273	0.0626378	NID2	0
1430.07	0.399762	4.49826e-09	SBNO1	1
25.1297	0.96923	0.0567135	FNDC11	0
5.53911	0.968626	0.433444	TSPEAR-AS1	0
3646.34	-0.399833	4.66457e-09	APRT	1
2586.61	0.312518	4.92478e-09	NUP155	1
4992.03	0.280605	5.05122e-09	EPRS	1
1164.53	0.470219	5.13854e-09	SLCO4A1	1
493.473	-0.667593	5.19122e-09	MICAL1	1
7677.76	0.269968	5.24006e-09	NCAPD2	1
686.209	-0.562491	5.26044e-09	FAM114A1	1
2021.57	0.344827	5.41454e-09	CCDC6	1
45.6458	0.965167	0.0146494	KRT13	0
607.752	-0.602578	5.48891e-09	TPCN1	1
1633.35	-0.377651	5.4971e-09	MOV10	1
4.40901	0.965004	0.467381	NR1I3	0
729.468	-0.736896	5.75277e-09	NDUFAF3	1
644.025	-0.808649	5.8289e-09	PLXNA3	1
14.6282	0.964071	0.162779	ELF3-AS1	0
13.3354	0.963441	0.183126	LOC145694	0
580.544	0.618361	6.02632e-09	LATS1	1
1053.7	0.471678	6.23262e-09	TNRC6A	1
339.948	-0.819578	6.36604e-09	GBA	1
2592.23	-0.316677	6.84449e-09	DLST	1
29.8767	0.963356	0.0555801	HLA-DRB1	0
1939.54	0.364102	7.18365e-09	LTV1	1
4.94835	0.960897	0.481408	TAF7L	0
8.74466	0.960153	0.35036	TLR3	0
404.557	-0.744505	7.74609e-09	OIP5	1
5.98761	0.958923	0.462996	RSPH14	0
1828.04	0.374928	8.13355e-09	RBM22	1
580.029	-0.655928	8.43888e-09	TST	1
2095.94	-0.407556	8.79265e-09	SSBP4	1
777.502	-0.516795	9.15845e-09	OXCT1	1
3270.53	0.272895	9.67643e-09	ESYT2	1
8.24139	0.954065	0.345086	LOC100507071	0
29.4224	0.94578	0.0624246	LOC101929240	0
35.4032	0.937751	0.0355109	SMG1P7	0
5.73307	0.932354	0.551623	TNFRSF1B	0
589.86	0.56215	1.10676e-08	TRIP11	1
458.655	-0.639747	1.15717e-08	MPV17	1
1026.05	0.432535	1.18058e-08	CRNKL1	1
189.967	0.922286	8.48037e-08	C6orf226	0
823.539	-0.465078	1.20203e-08	ACAD9	1
377.557	0.765363	1.21345e-08	BRCA2	1
481.935	-0.657368	1.21619e-08	ATP6V0A2	1
169.76	-1.11029	1.24369e-08	PELI3	1
5.31723	0.921685	0.668855	LINC01843	0
11058.6	0.263364	1.28638e-08	RAD21	1
145.814	0.920183	3.43504e-07	LRRC37B	0
1299.19	0.399211	1.39038e-08	AK4	1
1359.8	-0.487648	1.39598e-08	TYMS	1
10277	0.295832	1.41954e-08	HSPA4	1
2945.72	0.369831	1.42342e-08	DRG1	1
8.92845	0.917958	0.322396	CYP39A1	0
1395.58	0.416525	1.45688e-08	TWSG1	1
328.264	-0.807115	1.46388e-08	H6PD	1
1889.95	0.362888	1.49905e-08	YTHDC1	1
1919.59	-0.34469	1.50106e-08	PREB	1
1200.01	-0.436862	1.53655e-08	LANCL1	1
14.4028	0.913998	0.221894	NOX1	0
7942.06	0.248124	1.59188e-08	DUSP4	1
1899.51	-0.405944	1.63409e-08	TPGS2	1
6949.94	0.285052	1.70874e-08	LASP1	1
907.244	0.451845	1.73291e-08	HADH	1
473.212	-0.680713	1.73808e-08	PPWD1	1
8248.78	-0.343812	1.79442e-08	PSMB4	1
8823.93	0.23672	1.80522e-08	SUPT16H	1
2043.15	0.32399	1.82705e-08	TRRAP	1
9.11694	0.913936	0.349124	MATN1-AS1	0
10.9668	0.909348	0.390316	ATP2C2-AS1	0
492.447	-0.548677	1.88546e-08	DALRD3	1
444.516	0.584022	1.88672e-08	CENPC	1
33.8834	0.90747	0.0770975	ZNF136	0
29.7424	0.907083	0.0545085	LOC100288123	0
3638.76	0.311689	1.94581e-08	UPF1	1
5.05881	0.906609	0.559965	LOC100996455	0
1790.13	0.359914	1.97561e-08	TGOLN2	1
437.367	-0.663917	2.00368e-08	ARHGEF39	1
1270.26	-0.40571	2.04308e-08	TRIM65	1
67.7573	0.905137	0.00224412	WNK4	0
2126.5	-0.29429	2.07501e-08	TSR1	1
1691.33	-0.517683	2.12061e-08	BLVRB	1
235.118	-0.989508	2.1679e-08	MSLN	1
651.3	0.499806	2.17069e-08	RLF	1
688.395	-0.492015	2.17069e-08	DCAKD	1
19.6004	0.90075	0.1281	KRTAP2-3	0
1083.81	-0.497972	2.22907e-08	CFL2	1
557.594	-0.56675	2.23747e-08	WDR73	1
1849.57	0.376337	2.27108e-08	NARF	1
1299.5	-0.412943	2.37369e-08	DHFR	1
2003.51	0.347012	2.44628e-08	KPNA4	1
73.1416	0.89924	0.00216604	TGM1	0
8.68417	0.897931	0.380482	LINC02170	0
1037.42	0.422069	2.50492e-08	SDAD1	1
1675.58	0.352453	2.55042e-08	DLG1	1
218.28	-0.988753	2.64475e-08	EME2	1
498.532	-0.557675	2.71885e-08	LRRC20	1
692.768	-0.51737	2.74677e-08	IMPA2	1
776.598	0.47583	2.80117e-08	OSBPL2	1
3330.43	0.299297	2.86177e-08	HECTD1	1
4.8616	0.897307	0.510649	LOC100506688	0
7831.88	-0.34536	3.04259e-08	GPX4	1
5.36065	0.897227	0.515391	GLUD2	0
4291.85	0.348101	3.15574e-08	SON	1
3071.66	-0.389701	3.16621e-08	CD151	1
10434	-0.219667	3.19221e-08	UBA1	1
11.8118	0.896943	0.362562	TMED6	0
7061.42	-0.314768	3.41347e-08	RUVBL2	1
1544.77	-0.425538	3.42412e-08	CLDND1	1
501.409	0.607858	3.44901e-08	ANKRD12	1
128.629	-1.2638	3.5292e-08	MCOLN3	1
9511.02	0.225381	3.57316e-08	DDB1	1
38834.2	0.277853	3.65406e-08	KRT19	1
3295.71	0.287307	3.67583e-08	KTN1	1
8.12077	0.896343	0.475925	LOC105369980	0
1841.16	0.341543	3.77077e-08	EXOSC9	1
498.732	0.724903	3.8373e-08	COMMD10	1
4.53175	0.889503	0.622707	ZKSCAN7	0
329.453	-0.709313	4.08925e-08	FAHD2A	1
782.332	0.548628	4.32714e-08	ASH1L	1
1043.87	-0.501718	4.32764e-08	HES6	1
581.56	-0.555195	4.34219e-08	SRD5A1	1
747.793	-0.536265	4.39107e-08	TP53I11	1
180.682	-1.01283	4.43907e-08	TLCD1	1
36.3892	0.887646	0.0505977	SPARC	0
6051.5	0.289581	4.47116e-08	EIF2S3	1
7189.1	0.258791	4.68659e-08	SAFB	1
1978.93	0.341488	4.99903e-08	POLR1A	1
1970.33	-0.33544	5.00622e-08	RFC4	1
5692.21	0.275146	5.02471e-08	MAPRE1	1
3191.36	0.259058	5.04446e-08	SMC3	1
5637.08	0.273562	5.05054e-08	CSNK2A1	1
6621.22	0.323474	5.10581e-08	MORF4L1	1
811.068	-0.500936	5.21394e-08	SUPT20H	1
4278.25	0.296105	5.23022e-08	LMAN2	1
1852.96	-0.405313	5.23022e-08	PKMYT1	1
8915.7	0.27069	5.3889e-08	EIF3D	1
1939.55	0.336464	5.52749e-08	SNX9	1
665.172	0.605343	5.56011e-08	EID2	1
118.505	-1.26051	5.56011e-08	FBXO4	1
733.208	0.477374	5.614e-08	APBB2	1
2358.57	-0.345537	5.70094e-08	PSME1	1
6.80176	0.884628	0.402486	LOC101927124	0
1171.71	-0.480375	5.87058e-08	STUB1	1
62.2726	0.884521	0.0112161	LAG3	0
68.8443	1.45938	6.38286e-08	ZNF225	1
871.202	-0.541405	6.42956e-08	NFATC2IP	1
480.252	0.683174	6.65163e-08	ATF7IP	1
2757.05	0.295266	6.72362e-08	RBM10	1
418.993	-0.709335	6.7509e-08	NEIL3	1
335.256	0.64391	6.83254e-08	KBTBD6	1
981.992	0.565381	6.94881e-08	TPBG	1
373.89	0.794451	7.08461e-08	CAP2	1
2770.71	-0.271906	7.08461e-08	DAP3	1
11.3966	0.881006	0.384674	GCC2-AS1	0
157.648	-0.952646	7.51791e-08	CASC10	1
1096.52	-0.415256	7.55284e-08	MRPL40	1
3443.38	0.301157	7.70678e-08	IK	1
715.903	-0.555962	7.85015e-08	ARFRP1	1
401.669	-0.704319	7.90375e-08	HSPA4L	1
841.462	-0.471466	7.93817e-08	ALG3	1
493.206	0.547857	8.02685e-08	ZBTB24	1
3230.66	0.278546	8.36097e-08	TIAL1	1
618.402	0.49736	8.36365e-08	PURB	1
176.242	0.878731	0.000147685	GSDMB	0
3657.29	0.246929	8.64843e-08	TRIP10	1
3030.72	-0.326368	8.6504e-08	RNPEP	1
1203.13	0.420031	8.79095e-08	ORC3	1
3181.15	0.336094	8.98771e-08	COLGALT1	1
4207.26	-0.279796	9.07075e-08	KIF1C	1
916.573	-0.425604	9.22957e-08	LDLRAP1	1
268.981	-0.731007	9.22957e-08	ENOX2	1
8.33241	0.87261	0.4326	MYPN	0
34.1535	0.870736	0.0474833	FOLR1	0
3605.66	0.278187	9.94005e-08	PSIP1	1
531.915	-0.702572	1.01469e-07	CCDC71	1
969.416	0.428184	1.0185e-07	STAG1	1
4443.4	-0.312208	1.0185e-07	PSMC5	1
1665.04	0.374963	1.02709e-07	FOXK1	1
3644.08	0.291351	1.02749e-07	CDC27	1
523.861	0.576836	1.03631e-07	RFX1	1
616.802	0.626518	1.05313e-07	TET3	1
239.369	-0.925205	1.07431e-07	DLEU2	1
767.017	0.495854	1.09217e-07	DSE	1
4.63519	0.861145	0.630053	LINC01431	0
1443.41	-0.471032	1.13118e-07	UBE2T	1
712.639	-0.472225	1.13801e-07	ZNF326	1
3930.19	-0.310999	1.16719e-07	CCDC85B	1
784.294	-0.442131	1.17861e-07	IDH2	1
983.404	-0.402761	1.19841e-07	VAC14	1
970.556	-0.406109	1.2043e-07	EML2	1
2018.32	-0.35284	1.21241e-07	NT5DC2	1
20.3303	0.860983	0.139565	GCNA	0
318.234	-0.723921	1.25671e-07	TMEM218	1
4.98815	0.860685	0.492146	SNORA55	0
6.17937	0.860351	0.524221	TLR1	0
1235.64	-0.42491	1.39377e-07	SLC25A32	1
1015.91	0.42199	1.45012e-07	ATRX	1
6863.78	0.267564	1.47423e-07	GLO1	1
21.8693	0.859577	0.125272	MYLK2	0
198.326	-0.853197	1.50786e-07	CENPI	1
591.609	-0.557126	1.5291e-07	PLSCR1	1
6.88856	0.858541	0.448997	NLRC4	0
753.746	0.481769	1.55027e-07	C2orf69	1
921.652	0.403166	1.55428e-07	CTDSPL2	1
993.815	0.418015	1.56953e-07	RUFY1	1
5802.95	-0.236021	1.57398e-07	CDC25B	1
1641.26	0.359878	1.58609e-07	NUDCD3	1
2105.36	0.342367	1.58609e-07	AMOTL2	1
718.53	0.494354	1.5902e-07	NUDT9	1
5.61072	0.855349	0.495743	LINC00672	0
233.853	0.846394	1.6118e-07	PTBP2	1
654.872	0.491034	1.61323e-07	NIPBL	1
1519.84	0.356565	1.61323e-07	DPYSL2	1
298.34	-0.752822	1.64819e-07	TMEM120A	1
20.3202	0.854845	0.171754	DNASE1L2	0
2851.06	0.279754	1.65791e-07	MTPN	1
1774.68	-0.348293	1.66658e-07	NFKB2	1
1027.77	0.447959	1.67157e-07	EID1	1
4824.61	0.271764	1.67743e-07	DNM2	1
891.643	-0.437018	1.68694e-07	ELP6	1
792.164	-0.543735	1.69259e-07	CDC42BPG	1
10.1524	0.854223	0.398243	HIGD1B	0
1216.78	-0.413498	1.72149e-07	ELP5	1
404.748	0.594334	1.72696e-07	WHAMM	1
2866.67	0.27218	1.74412e-07	GOLM1	1
24.1417	0.848727	0.117346	SBK3	0
8693.04	0.234599	1.80818e-07	CAP1	1
510.97	-0.603602	1.81285e-07	C16orf58	1
8.75295	0.844284	0.429574	C1QTNF3	0
11081.7	0.217377	1.82356e-07	SFPQ	1
3830.14	-0.260622	1.83763e-07	CIZ1	1
603.099	0.557624	1.84122e-07	AGO3	1
1039.35	0.431803	1.84122e-07	SFT2D2	1
956.618	-0.389378	1.86298e-07	MARVELD1	1
24.4518	0.840929	0.172057	FAT4	0
837.024	0.455142	1.87178e-07	CDK6	1
2529.54	0.262417	1.87515e-07	ABLIM1	1
8575.75	0.228658	1.88752e-07	CAPRIN1	1
1048.4	-0.483253	1.96543e-07	LRRC45	1
1416.08	-0.351634	1.99718e-07	CREG1	1
41.9756	0.838745	0.0407678	CEMIP	0
917.38	-0.464079	2.04616e-07	IDH3G	1
3514.04	0.303172	2.05505e-07	NRBP1	1
739.723	0.489771	2.07934e-07	CRCP	1
895.005	-0.395458	2.08069e-07	CAMKK2	1
2762.93	0.306043	2.09323e-07	SRCAP	1
8441.98	0.24008	2.11814e-07	PUF60	1
701.257	-0.464376	2.13243e-07	CDC42SE1	1
11.1017	0.831863	0.360686	HLA-DRA	0
796.391	0.436108	2.17255e-07	UIMC1	1
953.682	0.414996	2.17255e-07	MCU	1
811.681	0.484584	2.17605e-07	NUP35	1
10229	-0.274391	2.24342e-07	PAICS	1
1799.3	-0.380277	2.25958e-07	LAD1	1
4.70813	0.831752	0.650662	VSIG2	0
1485.89	-0.371457	2.27384e-07	HOOK2	1
7.18959	0.829567	0.426603	RDH12	0
1575.62	0.343697	2.28183e-07	ETV5	1
2417.08	0.325806	2.30895e-07	PPFIBP1	1
4855.17	-0.256137	2.35166e-07	MORF4L2	1
15.7172	0.828721	0.224301	ASCL5	0
668.577	0.551166	2.35413e-07	PTPN14	1
618.652	-0.55261	2.45483e-07	CDK5	1
1179.47	-0.435293	2.50487e-07	HCFC1R1	1
664.398	0.480092	2.59525e-07	NT5C2	1
23.8553	0.826825	0.161856	NLGN3	0
1595.75	-0.357268	2.67328e-07	ELOVL1	1
25.1453	0.822778	0.114196	MIR3936HG	0
2220.98	0.3801	2.70854e-07	MED13L	1
6127.15	-0.233755	2.7793e-07	TPD52L2	1
824.876	0.430048	2.78337e-07	DHX29	1
15.6059	0.820237	0.264717	DDR2	0
85025.7	0.244423	2.83276e-07	KRT8	1
1655.72	-0.376542	2.86083e-07	HMBS	1
1077.01	0.378667	2.86572e-07	GTF2H1	1
219.683	0.867114	2.90223e-07	ATAD2B	1
46.8839	0.8195	0.0317771	LOC100129940	0
679.435	0.457036	2.90535e-07	UBQLN2	1
2611.78	-0.353092	2.92114e-07	NDUFS8	1
143.125	0.818153	0.00143239	KCND1	0
1849.1	0.353991	3.05114e-07	AAGAB	1
375.855	-0.707757	3.0606e-07	RMND1	1
1128.79	0.366009	3.13295e-07	ATXN7L3B	1
455.969	-0.541065	3.16346e-07	SLC25A6	1
8015.09	0.285706	3.17096e-07	RPN1	1
1557.67	-0.337563	3.19889e-07	DPP3	1
372.943	0.81686	1.97214e-08	BCYRN1	0
5524.53	-0.302371	3.2132e-07	MDK	1
757.557	-0.484112	3.24668e-07	GTPBP2	1
430.09	-0.630749	3.25174e-07	RNASEH2C	1
263.014	-0.760505	3.27258e-07	OGG1	1
149.099	-0.981854	3.28228e-07	FAM161A	1
1983.68	-0.303061	3.28847e-07	NCAPG2	1
24.7638	0.814557	0.137978	ZNF577	0
9.88475	0.812671	0.410926	NDUFV2-AS1	0
71.6979	0.812455	0.00680082	KCNJ14	0
1091.37	-0.395793	3.32042e-07	ADD3	1
2062.76	0.286041	3.32905e-07	CASC3	1
1643.38	0.379242	3.33993e-07	PTRH2	1
1167.57	-0.374478	3.34284e-07	EML3	1
1454.36	-0.356565	3.36075e-07	PACSIN3	1
15.2089	0.812302	0.251571	GJC2	0
866.902	0.413756	3.43641e-07	DIAPH3	1
3108.53	0.337711	3.4843e-07	FLNB	1
70.9168	-1.57377	3.52851e-07	ACCS	1
414.995	0.602817	3.53231e-07	INPP4B	1
1675.46	0.33534	3.58133e-07	DHX8	1
2803.81	0.290362	3.59377e-07	CUL4A	1
123.421	0.807786	0.000304218	ZNF654	0
520.942	-0.579607	3.71534e-07	DONSON	1
744.783	-0.492533	3.81779e-07	TPRN	1
93.9234	0.80705	0.00145716	TMEM81	0
1156.75	0.434666	3.93227e-07	CCNT1	1
1557.78	0.31125	3.99847e-07	GAPVD1	1
11.4375	0.806084	0.352235	FCMR	0
2144.35	-0.292207	4.08061e-07	TRIM25	1
910.635	0.438289	4.10385e-07	VPS41	1
405.632	-0.572503	4.13309e-07	ZBED1	1
10464.2	0.229335	4.29224e-07	WDR1	1
73.6572	-1.50992	4.33238e-07	PTPRB	1
100.769	0.802942	0.00128755	WDR5B	0
935.794	-0.486471	4.48294e-07	SLC16A5	1
26.1985	0.800356	0.116987	ZNF419	0
3878.7	0.378328	4.55175e-07	CALU	1
1978.14	0.332745	4.75468e-07	MKRN1	1
38229.2	-0.3198	4.80205e-07	FTL	1
7202.63	-0.269589	4.80855e-07	RANBP1	1
14546.8	-0.312817	4.89584e-07	HSPB1	1
1046.91	0.458011	4.9068e-07	SLC12A7	1
2236.7	0.312631	4.92237e-07	PPIG	1
15.4528	0.797823	0.293413	PLA2G3	0
356.838	-0.658407	4.92342e-07	SLC25A40	1
6659.72	-0.236774	4.95947e-07	PHLDA1	1
731.379	-0.48966	4.99571e-07	CDC7	1
6354.31	0.250568	5.00817e-07	SRP68	1
546.156	-0.616785	5.13317e-07	ZNF672	1
3210.18	-0.294241	5.26673e-07	RABL6	1
372.999	0.587374	5.30061e-07	DCUN1D2	1
13272.8	0.223593	5.31291e-07	XRCC5	1
4397.69	0.246168	5.48832e-07	LUC7L3	1
743.273	-0.438612	5.55485e-07	MSRB1	1
1011.39	-0.415667	5.58066e-07	RNF26	1
437.359	-0.656478	5.76508e-07	THEM4	1
588.13	0.589712	5.79984e-07	PTPRJ	1
1466.25	0.399326	5.79984e-07	SLC2A1	1
1527.98	-0.427704	5.91966e-07	QSOX1	1
6254.19	-0.273618	5.95679e-07	PAPOLA	1
559.25	-0.570646	6.04447e-07	DZIP3	1
5400.19	0.238863	6.04495e-07	SREBF2	1
16.2436	0.796356	0.350648	UBA7	0
380.143	0.74468	6.13643e-07	EDEM1	1
773.12	0.578764	6.14159e-07	RBM15	1
874.041	-0.528463	6.16219e-07	MYL6B	1
3736.78	0.350436	6.16311e-07	DDX18	1
20.1653	0.795212	0.285297	CCDC28B	0
680.221	-0.568234	6.21858e-07	PGLS	1
1915.88	0.33924	6.48627e-07	SH3RF1	1
844.225	0.423599	6.53879e-07	SC5D	1
1191.23	0.401252	6.54655e-07	MEF2D	1
3643.43	0.269567	6.58672e-07	UNC45A	1
21.2701	0.793234	0.263771	ITGB7	0
1287.12	-0.37462	6.6155e-07	GYS1	1
210.823	-0.790961	6.6155e-07	LRRC28	1
2152.12	-0.321054	6.63822e-07	FGFRL1	1
1140.75	0.358873	6.78844e-07	CLASP1	1
4674.67	0.310251	6.7975e-07	EIF2S1	1
497.102	0.476087	6.90387e-07	TADA1	1
47.5027	0.791555	0.0153969	TOGARAM1	0
1883.04	0.32243	6.97976e-07	ANKRD17	1
860.216	0.43078	6.99177e-07	ZW10	1
2590.2	0.341134	7.12302e-07	ZC3H15	1
2365.62	0.28811	7.24248e-07	RPA2	1
4.52512	0.782995	0.605915	LOC692247	0
188.544	-0.912569	7.45251e-07	TMEM143	1
2329.66	0.401522	8.15407e-07	MSMO1	1
115.702	-0.986904	8.28749e-07	LRRCC1	1
484.254	-0.538147	8.34602e-07	ASL	1
1463.73	0.331511	8.34986e-07	AQR	1
814.299	-0.468418	8.40391e-07	AGTRAP	1
484.055	-0.625927	8.43132e-07	KDELR3	1
185.464	0.80704	8.75535e-07	TP53	1
977.15	0.413776	8.75838e-07	TRIAP1	1
1795.36	-0.298016	8.76086e-07	BRD7	1
398.073	-0.647887	8.76086e-07	CSRP2	1
3033.25	0.296877	8.81908e-07	BUB1	1
710.556	0.477029	8.8585e-07	OCRL	1
246.482	-0.763519	8.87204e-07	QPCTL	1
8.09011	0.781877	0.451382	EGFL8	0
6430.66	0.234307	9.0902e-07	AP2B1	1
15.0817	0.780436	0.681811	OAS1	0
2658.27	-0.319243	9.12093e-07	COX5B	1
1358.92	0.369582	9.18717e-07	PITHD1	1
3704.17	0.254991	9.27193e-07	GTF3C1	1
426.984	0.741888	9.31856e-07	RANBP6	1
12.5339	0.780277	0.370108	CLEC18B	0
10.4683	0.779954	0.334747	LINC00852	0
165.11	0.778897	0.000813573	PEAR1	0
340.151	0.57923	9.4563e-07	CASP9	1
18.8412	0.775878	0.197601	NFE2	0
675.791	-0.509045	9.69832e-07	TMEM126B	1
17.4804	0.774102	0.27851	PROZ	0
3168.43	0.284347	1.00902e-06	DPP9	1
1335.79	0.390529	1.01213e-06	NUP43	1
1669.08	-0.308393	1.0193e-06	SDCCAG3	1
5.75794	0.773003	0.624562	SNORD15B	0
382.55	-0.556612	1.06954e-06	GNPTG	1
4842.36	0.323578	1.07877e-06	DEK	1
2471.9	0.276615	1.08241e-06	DARS	1
1909.76	0.386917	1.08696e-06	SSH1	1
503.106	0.63374	1.10129e-06	ZNF292	1
1452.05	-0.340451	1.10129e-06	MFSD12	1
11.1385	0.771261	0.410477	ACRV1	0
383.444	0.766282	8.03971e-09	HSH2D	0
18.3917	0.764053	0.274709	CCL26	0
457.946	-0.586252	1.12938e-06	UNKL	1
151.145	-1.08678	1.13669e-06	NUDT8	1
723.305	-0.457551	1.16058e-06	DNAJB12	1
42.1632	-1.75115	1.16058e-06	UBAC2-AS1	1
442.313	0.502841	1.16489e-06	AXIN2	1
1605.62	0.31738	1.16604e-06	SFSWAP	1
2840.69	-0.244377	1.19333e-06	ASF1B	1
8160.47	0.226912	1.20514e-06	JUP	1
2564.47	0.288433	1.2209e-06	PTPN1	1
13.6694	0.76402	0.317489	LOC101926933	0
936.632	0.382413	1.23718e-06	RNMT	1
215.02	-0.736075	1.24544e-06	BBS4	1
1125.03	0.435264	1.24664e-06	POGZ	1
878.394	-0.444285	1.26106e-06	PRR7	1
4016.43	0.255502	1.2659e-06	POLR2B	1
2901.67	0.34841	1.29705e-06	LPCAT1	1
245.833	-0.776456	1.32445e-06	TRAPPC6A	1
565.687	-0.547689	1.35309e-06	NGLY1	1
15.6293	0.763606	0.297604	MYO15A	0
828.627	0.479678	1.35911e-06	SLC25A28	1
5.09861	0.762508	0.584278	TMEM88	0
2782.44	0.335616	1.36886e-06	POLR2C	1
171.569	0.762311	1.05885e-05	GRAMD2B	0
2872.88	0.291752	1.38691e-06	GORASP2	1
404.315	0.573249	1.39749e-06	AUH	1
556.769	-0.439343	1.4266e-06	MED12	1
4334.38	0.358467	1.46078e-06	SSU72	1
1119.65	-0.418065	1.4734e-06	AGBL5	1
1183.32	0.372777	1.47441e-06	TRIM2	1
184.205	-0.775758	1.47441e-06	PPM1M	1
910.553	-0.398523	1.48066e-06	PYGO2	1
9.20459	0.760701	0.47235	SOAT2	0
30.6539	0.759972	0.167218	SLC22A20P	0
22.0554	0.759093	0.296979	LRMDA	0
1909.67	-0.304898	1.52195e-06	RNF167	1
740.556	-0.41282	1.53382e-06	GPRIN1	1
7.02001	0.757657	0.552054	COL5A3	0
758.892	-0.42562	1.53901e-06	OGFOD3	1
638.087	0.51153	1.5502e-06	KMT2E	1
311.788	0.632997	1.5524e-06	PTOV1-AS1	1
929.66	0.36964	1.55503e-06	TOR1AIP1	1
1685.49	0.330599	1.62766e-06	GTF2E2	1
1552.03	0.311245	1.63269e-06	FBXW11	1
14.7875	0.757447	0.240097	TECTA	0
2785.96	-0.253637	1.64536e-06	MYBBP1A	1
5569.39	-0.256476	1.66534e-06	PSMB1	1
876.082	-0.416617	1.66721e-06	SDC3	1
809.091	0.491117	1.66914e-06	SERINC1	1
759.341	0.394537	1.67567e-06	ARID2	1
4324.33	-0.243176	1.68112e-06	ASPH	1
285.675	-0.973536	1.68314e-06	EGR2	1
743.342	0.446784	1.70969e-06	ANKRD13C	1
704.858	-0.421413	1.71016e-06	E2F1	1
711.468	0.447453	1.71291e-06	RGS3	1
813.018	-0.461969	1.76811e-06	FBXO22	1
2206.8	0.338231	1.77933e-06	CENPF	1
102.747	0.754371	0.00168515	H19	0
248.422	-0.683968	1.78819e-06	FAM210B	1
1709.54	0.309789	1.80775e-06	TTC19	1
1015.93	-0.414084	1.82575e-06	C1orf122	1
4513.94	0.236185	1.88415e-06	WDR82	1
178.527	0.753843	6.85919e-05	PRF1	0
122.978	0.752587	0.0132588	RHBDL1	0
369.262	-0.598594	1.90644e-06	SIRT5	1
2674.14	0.285855	1.94427e-06	PGRMC1	1
570.911	-0.457351	1.96058e-06	WDTC1	1
223.734	-0.712637	1.9818e-06	KANK3	1
94.7937	0.750874	0.00493837	FRRS1	0
90.5666	-1.24446	1.99766e-06	SLC16A13	1
1946.1	0.318646	2.01159e-06	ACAT2	1
1787.49	0.321438	2.02347e-06	PPID	1
1254.56	-0.334227	2.02393e-06	PRPSAP1	1
1507.5	0.401463	2.03282e-06	MVK	1
2330.19	-0.337309	2.05738e-06	TXNL4A	1
11.5071	0.749741	0.414046	MIR25	0
4171.46	0.273688	2.11403e-06	ST14	1
4.63786	0.747355	0.651718	MIR4482	0
2962.29	0.277286	2.221e-06	SUGT1	1
78.7254	0.742143	0.00556607	SNORD104	0
625.349	-0.469803	2.28351e-06	SLC10A3	1
481.833	0.497493	2.37956e-06	ZNF473	1
1407.21	0.367401	2.38009e-06	NIN	1
17.3459	0.740603	0.27075	MIR3648-2	0
2008.56	0.402798	2.39967e-06	EMC1	1
791.889	0.483837	2.40774e-06	AFG3L1P	1
899.918	-0.391445	2.40774e-06	TRMT2A	1
364.871	-0.608351	2.40774e-06	SLC15A4	1
1385.22	-0.369218	2.47619e-06	OIP5-AS1	1
30.9484	0.740233	0.0968044	IQGAP2	0
578.413	0.504659	2.55942e-06	RBAK	1
12.3123	0.739337	0.379652	CNTF	0
171.31	0.803801	2.58113e-06	DUSP16	1
632.286	0.479222	2.58691e-06	DMTF1	1
6.47637	0.738326	0.531886	LOC100268168	0
266.916	-0.730436	2.59997e-06	KRCC1	1
5171.2	0.200452	2.62015e-06	MSN	1
627.575	-0.44336	2.63217e-06	C1orf123	1
14.8403	0.738034	0.405459	BCL2L15	0
669.715	0.452438	2.69834e-06	HSPA13	1
1356.91	0.342173	2.70267e-06	SHCBP1	1
354.671	-0.609111	2.7277e-06	GGCX	1
12631	0.21276	2.72877e-06	CLTC	1
1089.15	0.342948	2.73444e-06	SWAP70	1
533.546	0.518589	2.75947e-06	LPIN1	1
1664.98	0.328154	2.76564e-06	VPS4B	1
409.924	0.564523	2.78911e-06	DNAJC17	1
325.622	-0.552289	2.83028e-06	GCDH	1
524.039	0.543806	2.86921e-06	USPL1	1
967.097	-0.437113	2.87248e-06	NDRG3	1
14.107	0.736455	0.350648	HRAT92	0
37.1764	0.735915	0.0540981	PTPRCAP	0
1831.21	-0.313028	2.98189e-06	SSR4	1
2211.47	-0.297981	3.05852e-06	SEC24C	1
819.321	-0.401428	3.09138e-06	FAM213B	1
764.955	0.452737	3.12774e-06	DDX50	1
93.2446	-1.27787	3.1508e-06	TMEM63A	1
3658.9	0.273998	3.16463e-06	PAFAH1B2	1
3103.3	0.281233	3.17572e-06	SZRD1	1
719.581	-0.420739	3.17659e-06	POLA2	1
283.144	0.717185	3.20331e-06	RASA2	1
205.246	0.74076	3.22295e-06	ZNF200	1
2972.33	0.281788	3.24865e-06	WBP11	1
435.07	-0.637725	3.31065e-06	TYMP	1
20.9297	0.73241	0.264723	TXK	0
776.233	-0.454208	3.40799e-06	NAT9	1
458.216	-0.543643	3.42053e-06	SMUG1	1
785.533	-0.411883	3.42076e-06	VPS37A	1
1181.02	-0.342879	3.43038e-06	FBXL19	1
2631.27	0.31794	3.43996e-06	POLE3	1
4416.77	0.220567	3.44546e-06	XAB2	1
4836.74	0.232251	3.52439e-06	TMED10	1
525.929	-0.571214	3.5432e-06	RHPN1	1
1106.74	0.374862	3.62264e-06	TMEM245	1
76.5555	0.732228	0.0189243	LINC02035	0
985.901	-0.374615	3.63645e-06	MED29	1
1068.86	-0.330757	3.71799e-06	GTF3C2	1
1146.73	-0.384208	3.7188e-06	LLGL1	1
1263.93	0.417603	3.7337e-06	RBM33	1
1760.81	0.351871	3.7507e-06	SMG1	1
3456.66	0.248776	3.77026e-06	SSR3	1
29.4128	0.731571	0.220429	CCDC17	0
55.2081	0.731506	0.0371793	HBG2	0
394.263	-0.540276	3.80983e-06	POLR3F	1
127.506	0.892154	3.81638e-06	ZNF608	1
1635.53	-0.327209	3.81638e-06	RBCK1	1
625.329	-0.457944	3.87497e-06	STX5	1
898.13	0.377426	3.90037e-06	SNTB2	1
497.957	0.729249	1.86298e-07	AMH	0
3045.14	-0.255606	3.93077e-06	RECQL4	1
1510.02	0.359839	3.94714e-06	CHERP	1
678.542	0.514172	3.97594e-06	FLVCR1	1
257.74	0.727788	2.04758e-08	ZNF92	0
21.417	0.727691	0.257206	TNFRSF10C	0
21.417	0.727691	0.257206	LOC254896	0
1460.56	0.299324	3.99934e-06	MAGEF1	1
5.37029	0.72552	0.592394	LINC01411	0
697.768	0.477023	4.17955e-06	FEM1C	1
6.43418	0.724449	0.565747	SLC34A3	0
1525.3	0.351276	4.19977e-06	GGA3	1
671.159	-0.509659	4.29599e-06	RMND5B	1
526.68	0.465508	4.29604e-06	THOC1	1
1006.79	-0.436491	4.29604e-06	MGST3	1
412.54	-0.544647	4.36919e-06	HTRA2	1
811.003	-0.41594	4.38758e-06	SNX14	1
302.168	0.606589	4.44626e-06	ZNF761	1
14.2023	0.716524	0.309526	PRSS35	0
1095.78	-0.425627	4.44984e-06	NOC4L	1
8.44144	0.716152	0.613719	IFI44	0
2796.9	0.25291	4.4852e-06	HTATSF1	1
11.2055	0.714974	0.43509	MIR4664	0
126.854	-1.13483	4.52274e-06	IFI35	1
1042.63	0.713082	2.48644e-15	ZNF121	0
523.403	0.539609	4.68076e-06	SRGAP1	1
376.525	-0.675763	4.72177e-06	FAM219A	1
1954.33	0.284002	4.72416e-06	NUP160	1
18455.9	-0.202421	4.74945e-06	UBC	1
296.049	0.637719	4.77011e-06	AMPD3	1
942.45	0.404303	4.78842e-06	TROVE2	1
905.989	-0.436327	4.79095e-06	EIF2B2	1
19.7294	0.708775	0.294837	SMG1P5	0
2174.51	0.261838	4.80409e-06	SDC4	1
389.135	-0.55385	4.89997e-06	MIF4GD	1
644.485	-1.04784	4.90818e-06	KIFC2	1
4.98137	0.70793	0.621217	LOC729867	0
4643.03	0.246185	5.01214e-06	SF3A1	1
5087.86	-0.325335	5.0263e-06	NTSR1	1
9.93775	0.704949	0.519581	C2orf54	0
1362.31	0.313543	5.06957e-06	CDCA2	1
760.261	-0.424051	5.12657e-06	ID2	1
1871.73	0.399958	5.16319e-06	SLC12A2	1
657.262	0.471327	5.18748e-06	PAN3	1
261.546	-0.666286	5.18748e-06	TTYH2	1
327.721	-0.627628	5.18914e-06	BBIP1	1
1068.94	-0.381682	5.24715e-06	GLYR1	1
925.054	0.426795	5.26768e-06	SLC25A37	1
927.793	0.403572	5.34198e-06	UPF3B	1
90.2203	-1.2181	5.34198e-06	SRP14-AS1	1
81.6916	0.70297	0.00731948	ZNF695	0
684.551	0.387599	5.41713e-06	TGFBRAP1	1
7.2152	0.702065	0.564453	SNORA11F	0
1400.04	0.31244	5.46548e-06	PM20D2	1
3728.8	0.216644	5.46548e-06	HP1BP3	1
1972.25	-0.257213	5.46548e-06	FANCI	1
2533.18	-0.281024	5.49492e-06	BAIAP2	1
822.261	0.383907	5.53093e-06	SEC63	1
1101.69	-0.3722	5.57981e-06	STC2	1
1006.41	-0.388761	5.58576e-06	GCAT	1
92.3725	0.702062	0.00397873	ZKSCAN4	0
7132.94	0.206533	5.75575e-06	PABPC4	1
1220.24	0.354815	5.77642e-06	RMND5A	1
699.071	-0.494656	5.84277e-06	TMEM63B	1
1216.78	0.328603	5.867e-06	PIAS4	1
1683.2	-0.377645	5.88116e-06	CEP170B	1
318.67	0.699584	3.99867e-07	CXorf38	0
917.652	0.400536	5.96041e-06	SMC2	1
891.028	0.453764	5.96132e-06	CFDP1	1
700.44	0.458585	5.99903e-06	ELF1	1
1292.56	-0.348763	5.99903e-06	OAS3	1
2142.68	0.31923	6.13609e-06	DDX6	1
21219.2	-0.321836	6.14575e-06	RPS14	1
574.842	0.466174	6.15983e-06	CEP120	1
9.80467	0.698582	0.442237	ZNF573	0
870.982	-0.390734	6.18619e-06	STK4	1
42.8915	0.695449	0.110038	LIME1	0
7.13589	0.694526	0.585127	FAM151A	0
99.3553	0.694349	0.00630881	NAT1	0
10432.3	0.206271	6.38626e-06	MYOF	1
1280.14	0.329804	6.41141e-06	KANSL1	1
3590.78	-0.302667	6.41141e-06	IER2	1
850.194	-0.541199	6.41141e-06	ABCA7	1
1891.24	0.271514	6.41538e-06	SPOP	1
999.814	-0.441615	6.41538e-06	MGME1	1
971.898	-0.368287	6.42614e-06	JAGN1	1
47.2559	0.688375	0.0953656	36951	0
1056.8	-0.450751	6.48584e-06	NQO2	1
3086.19	0.244349	6.51957e-06	ZFR	1
77.6725	-1.21468	6.64057e-06	WDR31	1
10.5703	0.687315	0.460128	SNORD83A	0
978.929	-0.352915	6.76402e-06	UBAC1	1
20.0845	0.68318	0.342626	RASL10A	0
18.4052	0.68238	0.315756	CTAGE8	0
155.894	0.68184	0.00013986	ZNF160	0
848.162	-0.407002	7.12488e-06	PLK3	1
1170.53	0.317509	7.1528e-06	EPS8	1
167.553	0.759348	7.17726e-06	SAMD4A	1
6821.69	0.207149	7.18019e-06	EPCAM	1
3584.36	-0.307837	7.30192e-06	SRM	1
3853.72	0.23349	7.31719e-06	KEAP1	1
1312.23	0.392395	7.33099e-06	NR1D1	1
313.134	0.646089	7.42752e-06	FAM76B	1
510.648	-0.544435	7.45926e-06	ITGAE	1
4.72324	0.680862	0.666878	KCNG2	0
2176.88	0.291654	7.54966e-06	GPD2	1
1413.72	0.677383	5.95366e-21	CITED2	0
340.536	0.664107	7.56177e-06	NF1	1
11.4618	0.676164	0.420767	LRRN4CL	0
3258.89	0.268152	7.687e-06	MAPK1	1
319.874	0.673541	4.69685e-05	RBMS2	0
8.71187	0.672884	0.545365	ABCC6	0
434.818	0.588035	7.90326e-06	ETV1	1
762.838	-0.386872	7.9191e-06	DARS2	1
526.824	-0.454175	7.95534e-06	VSIG10	1
8.71187	0.672884	0.545365	LOC105369239	0
265.513	0.67448	8.00208e-06	MYNN	1
44.3683	0.672402	0.0631612	TMEM86B	0
255.526	-0.704032	8.24427e-06	CTNS	1
12.21	0.671927	0.365913	CCDC154	0
461.822	0.459003	8.38326e-06	COBL	1
209.616	0.667418	4.96158e-05	LINC01963	0
10469.2	-0.189231	8.41856e-06	KPNB1	1
2432.36	0.327592	8.44586e-06	ZC3H11A	1
337.1	-0.596345	8.55487e-06	NEK1	1
12.2329	0.664636	0.433444	CYP27A1	0
183.542	-0.80356	8.77908e-06	LINC00339	1
634.794	0.434324	8.78532e-06	ZCCHC8	1
198.883	-0.735627	8.78801e-06	TMEM67	1
1863.5	0.276249	9.01748e-06	ZDHHC6	1
51.934	0.664486	0.0383369	ZNF286B	0
995.199	-0.357529	9.0431e-06	FANCD2	1
51.6555	0.661934	0.0612246	SMG1P3	0
786.392	0.388258	9.09261e-06	SCAF8	1
83.597	-1.25435	9.09261e-06	EBF4	1
4613.66	0.214786	9.1281e-06	SMURF2	1
11887.6	0.210266	9.1281e-06	HDGF	1
3526.27	0.244105	9.14851e-06	DDX56	1
1331.62	0.304764	9.17209e-06	NGDN	1
6.02359	0.657028	0.661132	TPO	0
778.616	-0.399118	9.34051e-06	C17orf58	1
68.6025	0.654497	0.0422731	FRK	0
2515.6	-0.243728	9.41287e-06	ARFIP2	1
2392.86	0.271609	9.45408e-06	RANBP3	1
1192.56	0.293926	9.47165e-06	NDC80	1
773.626	0.390014	9.54783e-06	HDAC5	1
1452.84	-0.311413	9.54783e-06	CDCA7	1
690.333	0.472472	9.58103e-06	PHKA1	1
1653.1	0.286585	9.64019e-06	NBR1	1
1028.29	0.361609	9.64717e-06	RAB3GAP1	1
10.3203	0.654448	0.557029	FAM167B	0
1900.4	-0.3215	9.73019e-06	PTDSS1	1
1459.76	-0.319794	9.79066e-06	CRELD2	1
131.219	-0.917022	9.79166e-06	BIVM	1
3212.68	0.269929	9.84519e-06	PAK4	1
4924.85	-0.286099	9.84519e-06	CYBA	1
1150.57	-0.35058	9.84519e-06	CC2D1A	1
931.382	0.403196	9.87189e-06	GNAI1	1
47.4256	0.654226	0.085779	ZNF805	0
3044.95	-0.249607	1.02292e-05	SNX5	1
5.21313	0.65199	0.699336	HSD17B13	0
11.5755	0.651841	0.588154	LRRC37A	0
18.8568	0.649602	0.346521	SLC10A5	0
3753.96	-0.245147	1.06415e-05	PTP4A2	1
19.745	0.64877	0.273188	ZNF490	0
2459.13	-0.300065	1.07915e-05	AP2A1	1
1107.68	-0.418623	1.08258e-05	TMEM181	1
185.416	-0.80726	1.08258e-05	CYP4V2	1
323.558	0.646421	2.5632e-06	ZNF267	0
55638.4	-0.241349	1.10602e-05	GAPDH	1
272.662	0.585402	1.10673e-05	TAMM41	1
24.3685	0.646231	0.277584	LINC00115	0
173.583	0.645427	0.000476484	ZNF600	0
2228.09	-0.278774	1.17614e-05	DGKZ	1
1503.11	0.345601	1.17891e-05	IVNS1ABP	1
660.538	-0.514114	1.18161e-05	NUDT2	1
98.7583	0.643124	0.0170712	DOPEY1	0
5.09451	0.642862	0.6232	TNFSF18	0
388.694	0.542672	1.19337e-05	SLC39A10	1
147.663	0.642341	0.000343664	TNS1	0
1013.81	0.354933	1.19337e-05	RNGTT	1
1100.37	0.339472	1.19337e-05	AKAP17A	1
1450.65	0.337091	1.19337e-05	USP36	1
1824.57	0.253092	1.21554e-05	SMAD2	1
1776.19	0.299435	1.22369e-05	HSD17B12	1
191.321	-0.831968	1.22638e-05	SFXN5	1
613.101	-0.422306	1.23136e-05	PHF10	1
5.47471	0.64166	0.755919	FLJ22447	0
1439.47	0.300383	1.23827e-05	CTNNBL1	1
1735.23	-0.332849	1.24833e-05	KLHDC3	1
3485.96	0.256461	1.25685e-05	TPR	1
340.15	-0.624127	1.25685e-05	ZNF276	1
4.72739	0.639667	0.68536	ROBO4	0
133.923	-0.947094	1.26204e-05	LZTS3	1
271.085	-0.72208	1.27681e-05	IFT81	1
347.811	0.648059	1.28126e-05	ATP8B1	1
4.72546	0.639481	0.639118	MB	0
36.8417	-1.61053	1.30225e-05	PAPLN	1
1901.76	0.290991	1.30884e-05	MAT2B	1
896.554	-0.366873	1.31048e-05	BRCA1	1
1886.26	0.307182	1.31982e-05	AP3B1	1
159.049	0.637281	0.0137498	CPLANE1	0
659.62	0.532076	1.33051e-05	OTUD3	1
5802.62	-0.206018	1.33936e-05	SMARCD2	1
7043.22	0.243277	1.34551e-05	MTCH1	1
1660.75	0.287838	1.37377e-05	ELK1	1
1219.31	0.320205	1.38329e-05	SH2D4A	1
1822.82	0.322965	1.38584e-05	GMFB	1
442.395	-0.470666	1.38685e-05	PRICKLE3	1
3997.52	-0.249579	1.40216e-05	TOP2A	1
175.614	0.635423	0.000514862	NPR2	0
1249.11	-0.328046	1.41058e-05	SPRYD3	1
720.049	-0.450717	1.41435e-05	NCSTN	1
5441.41	0.199233	1.42235e-05	DDX42	1
965.032	0.376219	1.42585e-05	TNKS	1
17878.4	-0.218417	1.43166e-05	P4HB	1
264.565	-0.650562	1.43275e-05	COA5	1
6.75739	0.634158	0.613008	PARD6G-AS1	0
2270.77	0.294831	1.45074e-05	NFE2L2	1
13.7584	0.632265	0.475399	PDZD2	0
1989.96	0.297698	1.47145e-05	KPNA6	1
535.06	-0.472255	1.50661e-05	MFGE8	1
518.715	-0.46956	1.52059e-05	MRPS31	1
940.32	-0.398628	1.52314e-05	RNPEPL1	1
914.266	0.553983	1.52572e-05	MAPK8IP3	1
2453.53	0.2351	1.56201e-05	SCAF1	1
1402.71	-0.322316	1.56967e-05	CTSA	1
401.308	0.554214	1.57285e-05	ZNF212	1
7923.47	0.267288	1.57736e-05	MCMBP	1
971.572	0.356914	1.61401e-05	AVL9	1
1972.76	-0.328125	1.61401e-05	PRKACA	1
4668.15	-0.199301	1.61466e-05	TCF3	1
8991.03	0.184857	1.61638e-05	CTNNA1	1
4.6307	0.630133	0.708972	RAPSN	0
838.327	0.412512	1.62804e-05	GUSB	1
1159.08	0.347576	1.63745e-05	FAM20B	1
158.94	0.626427	0.00415008	CNTNAP3B	0
4.81882	0.626413	0.696962	MIR3153	0
209.175	0.789983	1.65438e-05	LTN1	1
324.753	-0.567513	1.68193e-05	ACAD10	1
29.1694	0.621788	0.209469	UNC5B-AS1	0
560.956	0.619072	5.40713e-10	WLS	0
544.403	-0.516155	1.70926e-05	SLC30A6	1
338.848	-0.546006	1.73724e-05	HOMEZ	1
63.6428	0.617797	0.0610221	AGER	0
6.96588	0.617418	0.570143	NRXN2	0
15.2817	0.616666	0.451483	LINC01807	0
1214.8	0.357212	1.75126e-05	TNFRSF10D	1
6257.26	-0.234955	1.777e-05	PSMD4	1
3986.12	0.227188	1.78339e-05	XRN2	1
6125.7	0.230822	1.79448e-05	FAM129B	1
5.3194	0.6135	0.628253	GZMB	0
362.21	-0.546788	1.81512e-05	MOCOS	1
5.21546	0.613252	0.693261	ADAMTS6	0
674.649	-0.398474	1.83768e-05	NTAN1	1
847.196	0.354181	1.8711e-05	THAP9-AS1	1
3538.28	0.290145	1.87225e-05	MAD2L1	1
4312.81	-0.311654	1.87971e-05	JUNB	1
405.165	0.612957	1.48365e-06	AQP3	0
479.24	0.612836	3.61668e-05	TMEM131L	0
592.982	0.430836	1.88781e-05	ZBTB11	1
19.851	0.611523	0.427556	POLR2J3	0
1855.39	0.282248	1.90809e-05	PREP	1
33.4983	0.610828	0.199341	SYT15	0
474.854	0.447271	1.92298e-05	FAM46A	1
7.25808	0.608133	0.64285	C8orf46	0
837.124	-0.562548	1.97805e-05	LMF2	1
230.98	-0.625982	1.98011e-05	GRIN1	1
350.537	-0.573594	1.98515e-05	MXD3	1
42.5605	-1.55488	2.00143e-05	NIFK-AS1	1
2632.58	-0.239617	2.01291e-05	MGAT4B	1
1749.26	0.296179	2.0173e-05	USP9X	1
211.609	-0.672326	2.0173e-05	CYB5R1	1
2238.62	0.257218	2.02104e-05	TJP1	1
13574.6	0.193884	2.03082e-05	EIF4H	1
302.168	0.606589	4.44626e-06	ZNF765-ZNF761	0
1213.73	0.37082	2.05145e-05	ZNF384	1
25.8303	0.606211	0.246436	ANKRD2	0
309.439	0.612279	2.09653e-05	ZNF468	1
309.439	0.612279	2.09653e-05	ZNF320	1
5.53933	0.606065	0.638622	CORT	0
382.389	-0.543828	2.12551e-05	IGF2BP3	1
228.311	-0.860926	2.12551e-05	SLC22A18	1
208.456	-0.803466	2.12595e-05	PHTF1	1
585.818	-0.408204	2.13215e-05	YEATS4	1
860.189	-0.353412	2.19305e-05	C11orf24	1
1165.27	0.605078	1.83219e-14	TAF7	0
359.557	-0.528669	2.21385e-05	GPR180	1
28.0177	0.604917	0.22907	C8orf44	0
878.006	-0.382104	2.23595e-05	ACTR10	1
430.436	-0.495962	2.25342e-05	FASTKD1	1
2486.25	-0.325797	2.25956e-05	JTB	1
1238.39	0.371744	2.26459e-05	ATAD1	1
516.246	-0.50615	2.28197e-05	TRIM72	1
468.054	0.508716	2.28531e-05	ZNF721	1
9.72899	0.601907	0.607709	LOC105369748	0
1440.97	0.356605	2.32663e-05	RIOK1	1
552.846	-0.481985	2.35286e-05	LETMD1	1
212.764	0.715993	2.35969e-05	SERGEF	1
1438.3	-0.309357	2.41587e-05	PPP1R12C	1
27.0999	0.601279	0.268935	ARL17A	0
11594.4	0.220472	2.47245e-05	CCT4	1
594.711	-0.453517	2.51166e-05	KIAA1147	1
1692.69	0.282795	2.53602e-05	SEC62	1
3136.76	0.228294	2.53602e-05	RACGAP1	1
38190	0.191677	2.53602e-05	HNRNPA1	1
2594.77	-0.287594	2.54039e-05	PCNP	1
1022.84	0.397493	2.54887e-05	SPTSSA	1
495.482	-0.450954	2.56221e-05	MUS81	1
316.785	-0.619579	2.58735e-05	OCEL1	1
1648.26	-0.305477	2.59742e-05	NME4	1
27.0999	0.601279	0.268935	ARL17B	0
32.9541	0.599642	0.264806	APOE	0
1631.24	-0.352437	2.60796e-05	LAMTOR4	1
3403.31	0.598977	1.19108e-42	HMGCS1	0
175.533	-0.763377	2.64699e-05	ATP6V1E2	1
534.016	-0.454115	2.65189e-05	SMARCAL1	1
589.162	0.59629	1.53051e-07	LOC150776	0
13.398	0.59444	0.421331	PSD2	0
171.315	-0.814681	2.67952e-05	LRRC23	1
123.688	-0.865319	2.6801e-05	MTURN	1
390.109	0.593494	1.77979e-06	ZBTB6	0
949.631	0.358359	2.73911e-05	BRD9	1
3805.74	0.228663	2.73911e-05	GSPT1	1
42.7658	-1.70719	2.77177e-05	ATP5S	1
408.155	-0.548266	2.776e-05	MKS1	1
981.159	0.34682	2.77782e-05	DGKD	1
915.622	-0.39241	2.78463e-05	ULK3	1
932.99	0.327741	2.81247e-05	RNF8	1
532.884	-0.470119	2.8159e-05	MORC4	1
1291.28	0.435758	2.85151e-05	EGFR	1
300.099	0.592734	1.16185e-05	APOBEC3B	0
619.771	-0.44604	2.91463e-05	PEX26	1
978.692	-0.413466	2.92338e-05	TYK2	1
97.6191	0.592277	0.0394987	COL11A2	0
148.924	-0.757412	2.95985e-05	FBXW9	1
673.263	0.42092	2.99507e-05	MED21	1
88.114	-1.03708	3.00466e-05	TBC1D32	1
546.153	0.475313	3.00595e-05	ELL	1
92.0465	0.592191	0.0216653	LOC101927151	0
3003.55	-0.275973	3.05112e-05	MANF	1
1351.25	-0.319415	3.06129e-05	CSRP1	1
350.049	-0.609071	3.06819e-05	TSTD1	1
2982.29	0.249487	3.08244e-05	DCAF13	1
671.284	0.402856	3.09641e-05	C5orf51	1
721.974	0.381941	3.12283e-05	DDX20	1
379.459	-0.490206	3.12598e-05	RNF31	1
729.619	-0.405538	3.12774e-05	ITGB3BP	1
1345.04	0.353844	3.15916e-05	SLC25A4	1
2509.62	0.290262	3.15916e-05	LITAF	1
1992.51	0.254767	3.167e-05	BUB1B	1
8668.46	0.213925	3.17892e-05	SAE1	1
516.207	0.445372	3.18339e-05	PLEKHA3	1
370.673	-0.549564	3.18494e-05	IKBKB	1
36.1786	0.591785	0.207072	CFAP53	0
3166.94	-0.244549	3.19549e-05	ZWINT	1
503.115	0.475855	3.23106e-05	SYT1	1
23.0501	0.59148	0.403434	CD33	0
2070.52	-0.301809	3.23979e-05	TGFB1	1
218.663	-0.62652	3.25071e-05	PEX3	1
983.42	0.34139	3.25506e-05	SLC35E1	1
4333.13	-0.260104	3.26417e-05	DCXR	1
863.338	-0.395182	3.27286e-05	LUC7L	1
7090.59	0.330365	3.28908e-05	SREBF1	1
1014.37	-0.344236	3.28908e-05	MPDU1	1
7191.93	0.232934	3.3122e-05	ANP32B	1
1124.22	0.474987	3.33176e-05	JMJD1C	1
275.304	-0.648681	3.33601e-05	CHAC1	1
1484.08	0.270956	3.33924e-05	FOXJ3	1
5.67662	0.589858	0.659163	GALR2	0
4.44019	0.589386	0.772819	SLC16A11	0
1482.52	0.284554	3.44065e-05	MAP1S	1
408.684	-0.5007	3.51034e-05	AADAT	1
365.174	-0.508586	3.58194e-05	GNG7	1
214.291	0.589049	0.000447443	ZNF226	0
519.173	0.515567	3.64471e-05	MAP3K9	1
179.345	-0.863096	3.65556e-05	ABCD1	1
217.76	0.647	3.68019e-05	ARAF	1
5903.54	0.212947	3.68019e-05	RPA1	1
628.7	0.4054	3.69808e-05	MASTL	1
11640.3	-0.227714	3.74717e-05	EIF1	1
947.824	0.373402	3.74894e-05	SLC25A36	1
1325.39	-0.350312	3.75083e-05	FIS1	1
5188.48	0.240781	3.80275e-05	CAPZA1	1
609.427	0.423315	3.80635e-05	PROSER2	1
49.9881	0.589006	0.152476	MIR4453HG	0
218.173	0.673455	3.80932e-05	ENC1	1
1564.05	-0.312226	3.82283e-05	PLEKHJ1	1
603.976	0.425627	3.83617e-05	ZFX	1
2430.45	0.240262	3.92073e-05	MAPK1IP1L	1
8073.59	-0.207103	3.92101e-05	DNAJB1	1
83.7384	0.589	0.0486757	STAG3L5P	0
362.722	0.60269	3.9853e-05	MAST1	1
6.2569	0.586401	0.708046	RORC	0
1865.7	0.260021	4.01349e-05	ZC3H18	1
45.5952	0.585942	0.13762	CD4	0
1387.37	0.291627	4.01859e-05	PPP1R2	1
11326.6	-0.308642	4.01859e-05	ITGB4	1
2612.01	0.318809	4.02422e-05	RANBP2	1
258.574	0.583066	8.83364e-05	URB1-AS1	0
238.45	-0.609557	4.12038e-05	AP4M1	1
2282.12	-0.306066	4.12114e-05	ANAPC11	1
45583.1	-0.248997	4.18152e-05	HMGA1	1
1822.94	-0.263477	4.19099e-05	CNOT11	1
765.109	0.358959	4.21379e-05	CHCHD6	1
11.8535	0.581825	0.544731	LOC643201	0
2477.74	0.22573	4.31656e-05	EIF4EBP2	1
141.793	0.578366	0.00256526	DOK3	0
8384.1	-0.21885	4.34849e-05	CCNB1	1
1325.45	0.290005	4.35324e-05	MAPK14	1
57.8614	0.577587	0.10103	ZNF559	0
1437.25	-0.294971	4.4054e-05	AGFG1	1
745.347	0.434086	4.44805e-05	COX10	1
7175.28	0.170495	4.46318e-05	SRSF1	1
673.132	0.394165	4.47998e-05	SYNJ2	1
1133.21	0.303022	4.49822e-05	CDC42SE2	1
11.7884	0.576409	0.569631	NOV	0
8.19879	0.5746	0.59913	TTYH1	0
647.085	0.376792	4.64869e-05	TRAK1	1
889.412	-0.371941	4.64869e-05	TMEM8A	1
1218.14	-0.323834	4.66503e-05	PITRM1	1
392.369	-0.465078	4.66598e-05	NAGK	1
7.19427	0.574511	0.615932	SUGT1P4-STRA6LP	0
681.527	0.572765	3.80932e-05	MYSM1	0
7.85617	0.572021	0.66235	TMEM139	0
162.001	0.569563	0.00213332	MSANTD2	0
1146.86	0.344033	4.85428e-05	KANSL3	1
96.9011	0.569229	0.0172243	TRIM52	0
2813.36	-0.225517	4.93052e-05	DTYMK	1
1318.36	0.314731	4.94146e-05	MYO1E	1
1460.64	0.301112	4.94367e-05	POLR1B	1
3037.13	0.202205	4.94367e-05	GBF1	1
452.497	0.568061	3.19889e-07	MBTD1	0
621.182	0.380158	4.96854e-05	DCTN5	1
1474.71	0.339208	4.98516e-05	RALB	1
3968.66	-0.308205	5.00362e-05	HYOU1	1
1262.75	0.319436	5.0327e-05	SETX	1
4601.28	0.188031	5.04863e-05	DCAF7	1
710.981	-0.434225	5.0893e-05	NDUFV3	1
286.93	-0.545487	5.0893e-05	TMCO6	1
122.525	0.888323	5.10926e-05	GAB2	1
534.81	-0.47244	5.12036e-05	SLC37A4	1
461.296	-0.457866	5.12693e-05	METTL1	1
2080.73	0.271484	5.13758e-05	SMARCD1	1
1672.05	0.305084	5.17158e-05	STAG2	1
147.094	0.567079	0.00308136	ZBED8	0
135.819	0.567077	0.0207744	ZNF75D	0
1631.77	0.322184	5.26565e-05	NABP2	1
149.971	-0.758344	5.27019e-05	TRIM52-AS1	1
441.801	0.4702	5.27824e-05	THUMPD2	1
21344.5	0.18625	5.27824e-05	LMNA	1
17.9264	0.565057	0.386037	IGSF1	0
1118.23	-0.335652	5.28163e-05	POLR3D	1
5272.04	0.218846	5.32015e-05	DIAPH1	1
3178.49	0.252187	5.32691e-05	GNAI3	1
158.379	0.564896	0.00777019	ZNF616	0
1084.41	0.312685	5.46493e-05	ATG16L1	1
927.111	0.338592	5.47019e-05	PDLIM5	1
695.022	-0.401338	5.47019e-05	SPECC1	1
383.406	-0.482111	5.48824e-05	SUV39H2	1
1275.8	0.380754	5.52956e-05	QSOX2	1
76.3201	-1.03828	5.53287e-05	ADAL	1
978.403	0.353404	5.53579e-05	C4orf3	1
5.33314	0.562449	0.680111	NLRP14	0
13.4625	0.561472	0.531791	LOC105375645	0
1668.24	-0.351714	5.56149e-05	OSTC	1
51.9489	0.560731	0.0903035	CASC8	0
1053.9	0.32219	5.57338e-05	HSPA14	1
1023.29	0.294033	5.72002e-05	PRDM4	1
322.187	-0.535908	5.72104e-05	THEM6	1
1570.07	-0.320465	5.7334e-05	CHRAC1	1
132.423	0.793363	5.83056e-05	ZNF134	1
5637.48	0.216538	5.86051e-05	SEC61A1	1
178.343	0.558091	0.0050777	ZNF273	0
2339.42	-0.237845	5.87427e-05	CUTA	1
6141.5	0.21126	5.89338e-05	KDM1A	1
2094.81	0.258411	6.00259e-05	SNW1	1
3691.28	0.204998	6.03872e-05	ARPP19	1
2331.36	0.235659	6.0642e-05	RAB2A	1
701.872	-0.476538	6.0642e-05	CHCHD5	1
2798.86	0.236139	6.11793e-05	MISP	1
1393.8	-0.302162	6.15218e-05	ZFAND1	1
357.978	-0.494567	6.18726e-05	SLC25A43	1
121.427	0.557603	0.0130713	SNHG25	0
3002.11	-0.228273	6.27362e-05	ICMT	1
19.8617	0.556721	0.372054	C1QTNF12	0
524.115	0.406903	6.29979e-05	TMEM159	1
1070.39	0.310616	6.30738e-05	STX7	1
6043.36	0.209132	6.32426e-05	ACTN1	1
852.973	-0.324806	6.35883e-05	PTGR1	1
1489.48	0.320573	6.42133e-05	MID1	1
512.16	-0.458325	6.42579e-05	ZCCHC17	1
599.523	0.384042	6.44332e-05	MAP3K3	1
5907.63	-0.254008	6.47613e-05	TUBA1C	1
58.6006	-1.32437	6.47685e-05	FBN3	1
1171.1	-0.363711	6.48301e-05	SLC35B2	1
1061.44	0.353163	6.53727e-05	DNAJC13	1
986.897	0.314583	6.56453e-05	SMARCAD1	1
49.3485	0.556563	0.158136	ZNF436-AS1	0
49.1116	0.554838	0.126938	LRRC75B	0
712.156	0.378207	6.75486e-05	C1orf115	1
497.623	0.438552	6.77676e-05	DCUN1D3	1
454.103	-0.457325	6.77676e-05	PLCG2	1
4368.38	0.216357	6.79988e-05	DAZAP2	1
132.634	0.553433	0.00522275	ADGRF1	0
818.935	-0.423136	7.02732e-05	SEL1L3	1
634.238	0.451639	7.04815e-05	UHRF1BP1	1
967.026	0.473586	7.07174e-05	THBS1	1
45.1518	0.552543	0.141731	ANK2	0
11.4889	0.552211	0.521297	EID3	0
380.084	-0.544123	7.12455e-05	CENPH	1
46.1152	0.551515	0.161892	CHRNA10	0
1420.2	-0.272745	7.1246e-05	CTDSP1	1
409.104	-0.500454	7.15448e-05	CLIP4	1
103.86	0.551496	0.0201605	PTGES	0
1659.34	0.284819	7.17562e-05	DIS3	1
1904.4	0.225477	7.17562e-05	BYSL	1
641.824	-0.482146	7.28544e-05	SLC29A2	1
1472.84	-0.287325	7.34935e-05	CTU2	1
762.71	0.385937	7.37869e-05	NEK7	1
3057.21	-0.278113	7.37869e-05	TUBG1	1
395.847	-0.440477	7.37869e-05	F12	1
3539.18	-0.555539	7.50328e-05	ZFP36	1
345.972	0.496947	7.62291e-05	SCFD2	1
625.351	0.407715	7.62844e-05	SETD1B	1
1210.34	-0.349886	7.66266e-05	TRIB3	1
237.306	-0.600927	7.6653e-05	GABPB2	1
3614.74	0.192353	7.67444e-05	NUP98	1
513.816	0.470775	7.72277e-05	ISY1	1
1741.65	0.288709	7.72277e-05	KIF4A	1
916.144	-0.325347	7.82706e-05	KDELC2	1
1771.59	-0.235305	7.90862e-05	SS18	1
25.1282	0.550125	0.368471	GUCY1B2	0
984.302	0.295139	7.94308e-05	KCTD2	1
136.676	0.547323	0.0105498	ENPEP	0
418.353	0.473213	7.99583e-05	MRPS28	1
44.4926	-1.38975	8.03062e-05	PSMG3-AS1	1
754.923	0.355149	8.04802e-05	CSNK1G3	1
269.039	0.616839	8.12335e-05	PRDM10	1
11.0774	0.546025	0.572898	ZNF8-ERVK3-1	0
848.802	0.365151	8.24836e-05	VPS53	1
1311.13	-0.27021	8.27737e-05	KAT7	1
510.09	-0.432742	8.30915e-05	AP5Z1	1
1013.87	0.323524	8.33834e-05	DRG2	1
653.488	0.413653	8.34073e-05	DPY19L4	1
758.556	-0.344625	8.34875e-05	PPP2R2C	1
712.197	0.390132	8.38051e-05	CLK2	1
238.497	0.661931	8.38379e-05	HBP1	1
96.3677	0.545771	0.0490374	PTAFR	0
1641.46	0.327171	8.54973e-05	RAD51C	1
255.406	-0.573485	8.56576e-05	AGAP2	1
30.7243	0.545242	0.242857	LOC101928882	0
117.47	-0.910841	8.68943e-05	STOX1	1
80.4152	0.544927	0.140349	LOC101927751	0
38.4853	0.544662	0.263373	MFNG	0
3254.87	0.192338	8.85768e-05	PLEKHB2	1
10384.2	0.19588	8.90191e-05	TMBIM6	1
10280.4	0.165634	8.923e-05	DHCR24	1
3810.94	0.201261	8.94996e-05	SF3A3	1
22.6502	0.543476	0.35871	LOC105373383	0
4347.13	0.234276	9.09763e-05	CD9	1
3069.18	-0.28656	9.15422e-05	POLR2L	1
4036.61	0.246825	9.25585e-05	PPP2CA	1
13519.5	0.174994	9.31913e-05	SERBP1	1
810.336	0.389192	9.33545e-05	CBLL1	1
1030.88	0.355545	9.41754e-05	ZNF644	1
657.924	0.395423	9.47538e-05	MGA	1
12224.4	0.216793	9.49518e-05	SRSF3	1
51.9566	0.542299	0.18529	IGIP	0
70.499	0.539148	0.087434	UFSP1	0
89.3563	1.11161	9.65336e-05	ZNF230	1
922.069	-0.34209	9.69441e-05	MTX2	1
21.3306	0.536875	0.433002	RNF39	0
5691.68	-0.223213	9.879e-05	POLD2	1
85.1892	0.536209	0.048945	CLCN4	0
393.284	-0.524893	9.92513e-05	B4GALNT1	1
11.4923	0.53592	0.632236	HLA-DMB	0
6304.3	0.172775	0.000100205	LONP1	1
233.644	-0.696828	0.000100509	EMB	1
986.895	0.357105	0.00010139	TBC1D2	1
3799.53	0.250348	0.000101734	TWF1	1
265.83	-0.601029	0.000102735	TXNRD3	1
923.412	-0.324213	0.000102781	SPATA2L	1
13.9911	0.535195	0.504515	KRT14	0
601.476	-0.415852	0.000103092	PMS1	1
80.3239	0.53347	0.13656	RETREG1	0
118.877	-0.844997	0.000103881	FAM86C2P	1
5.47606	0.532418	0.707079	ENKUR	0
2252.21	-0.268471	0.000104346	BRK1	1
269.883	-0.569267	0.000105973	ASRGL1	1
1745.6	-0.262494	0.000106542	JOSD1	1
331.903	0.504536	0.000107897	SYDE1	1
433.802	-0.499628	0.00010948	MPG	1
934.497	-0.360569	0.000110344	DUSP2	1
230.357	-0.650131	0.000110882	TPM1	1
7.58283	0.529098	0.645121	DTX1	0
124.075	0.528076	0.0217712	ZNF35	0
618.607	0.38977	0.000111779	MAGI1	1
148.528	-0.74978	0.000112581	RAB15	1
468.542	0.525986	0.00025619	SCG2	0
682.534	0.342972	0.000114147	BLM	1
515.403	0.417102	0.000114291	GOLIM4	1
105.452	0.525455	0.0244612	ISL2	0
1211.33	0.309746	0.000114667	DNMBP	1
31.6141	0.525309	0.33095	LOC730268	0
611.959	-0.391286	0.000115539	IRF2BP2	1
1457.52	-0.282393	0.000117289	NAB2	1
1481.5	0.524657	2.43518e-12	LSG1	0
3035.5	0.295155	0.000118686	MACF1	1
3035.5	0.295155	0.000118686	KIAA0754	1
1724.06	0.253224	0.000118686	TCF7L2	1
7566	0.225791	0.000119864	RSL1D1	1
403.622	0.49183	0.000120315	SGCE	1
1088.37	0.306743	0.000120395	CIT	1
98.0443	0.523968	0.037232	MEF2C	0
1510.8	-0.277125	0.000121385	REEP6	1
390.362	-0.529993	0.00012142	TMEM120B	1
749.797	0.358731	0.00012151	UBR2	1
15.8065	0.522963	0.538762	FAM66C	0
2484.89	-0.218451	0.000121675	GNL3	1
106.506	0.520735	0.124817	COL17A1	0
97.1469	-0.882314	0.000122434	TDRKH	1
462.997	-0.440227	0.000122915	C2CD5	1
1884.7	0.248167	0.000124445	PARN	1
375.441	0.520453	4.06422e-05	PAPOLG	0
7.01523	0.520049	0.695222	IQCF1	0
1887.37	-0.253616	0.000126096	CMTM7	1
873.513	0.37068	0.000126793	AFMID	1
3361.7	0.224835	0.000128839	SMARCA4	1
180.133	0.739768	0.000129352	CLK4	1
1188.73	-0.305402	0.000130521	TMX2	1
66.8357	-1.09554	0.000130521	TMEM8B	1
417.474	0.519663	5.56192e-05	VSIR	0
3018.14	0.240071	0.000132367	HM13	1
44.3231	0.519384	0.214027	METTL7A	0
294.66	0.519374	0.000132837	CMTM3	1
571.695	-0.412231	0.000133639	NUPL2	1
576.874	0.39612	0.000134161	PAXIP1	1
642.607	-0.478498	0.000134161	STAT6	1
454.138	0.430016	0.000134229	LCLAT1	1
2709.03	-0.366143	0.000135476	VMP1	1
328.243	0.520427	0.00013715	MCM9	1
293.4	0.504228	0.00013715	HUS1	1
612.928	0.360689	0.00013715	VPS33B	1
712.539	0.354629	0.00013715	ZNF395	1
1023.06	0.302511	0.00013715	POLR1C	1
3967.09	0.234156	0.000137772	GTPBP4	1
2057.48	0.236368	0.000138358	LRRC42	1
198.547	0.519226	0.00347993	CRYBG2	0
1200.58	-0.334507	0.000138981	SERINC2	1
500.325	0.495962	0.000139825	YOD1	1
1102.47	-0.328856	0.000139825	HELLS	1
19.4013	0.518061	0.442	ARL17A	0
254.701	0.537792	0.000139882	TNS3	1
1426.38	-0.285244	0.000141379	MAPK6	1
1726.75	0.275526	0.000141531	PPAT	1
1678.82	-0.277108	0.000141531	GSN	1
598.761	-0.390201	0.000141531	TCHP	1
19.4013	0.518061	0.442	ARL17B	0
1283.62	-0.280037	0.000142715	SLC19A1	1
2080.67	0.297694	0.000143363	KIF18B	1
340.032	-0.477681	0.000143754	GDAP1	1
19.4013	0.518061	0.442	LOC100996709	0
1695.3	0.335608	0.000146396	TM9SF4	1
1028.13	-0.309246	0.000146533	NUDCD2	1
389.74	0.517315	6.34218e-06	LOXL4	0
615.591	0.417997	0.00014769	BDP1	1
380.069	0.511208	2.45908e-05	KIAA1211	0
1752.65	0.303152	0.00014922	KLF5	1
558.562	0.419326	0.00014976	MIA3	1
428.532	-0.461664	0.000150402	FARP1	1
1324.21	0.265831	0.000152699	NSDHL	1
1374.36	0.261109	0.000154434	VEZF1	1
15302.8	0.180588	0.000154454	LMNB2	1
279.539	0.589376	0.000155114	ARID4A	1
9.67626	0.510427	0.637889	USP6	0
5727.66	0.223771	0.000157004	SAP18	1
627.526	0.377445	0.000159238	TJP2	1
83.4701	-0.98551	0.000159238	ZNF503-AS1	1
466.665	0.415859	0.000160062	ZNF3	1
2457.38	0.200785	0.000160488	CACUL1	1
360.96	-0.47239	0.000161122	KPTN	1
545.944	-0.425405	0.000163204	AKAP11	1
330.464	0.463272	0.00016393	UBXN8	1
2024.11	-0.232079	0.000164416	PCYT2	1
1754.96	0.241089	0.000164638	PRMT5	1
27.1379	0.509567	0.474477	EN2	0
3073.61	0.313552	0.000165096	DST	1
421.784	-0.470215	0.000165284	NUDT22	1
121.933	0.895798	0.000166114	CYP1A1	1
103.075	0.509505	0.0573401	PLCD4	0
21.9411	0.509121	0.483436	TCAP	0
1895.29	0.287759	0.00016777	RTCB	1
1622.48	0.281608	0.00016777	DHX40	1
3492.08	-0.255072	0.000168969	MSX1	1
136.034	-0.814945	0.0001693	CREB3L4	1
668.247	0.439578	0.000169972	TANC2	1
4992.23	0.189609	0.000173971	HSPH1	1
1236.49	0.268842	0.000174913	ESF1	1
5.99403	0.508646	0.678747	ACVRL1	0
1792.43	0.314466	0.000177342	SCAND1	1
2728.32	0.237583	0.000177342	PAK2	1
643.11	0.358492	0.000179074	MTF1	1
179.533	-0.76444	0.000179074	C18orf54	1
1602.97	0.274748	0.000179192	EIF2AK2	1
4325.14	0.175232	0.00017971	SDHA	1
406.199	-0.538279	0.000180642	CC2D1B	1
[truncated: 11,654 more rows]
