# Supplementary material for: PRMT5 promotes cancer cell migration and invasion through the E2F pathway
Source: Cell Death Dis. 2020 Jul 24;11(7):572. doi: 10.1038/s41419-020-02771-9 (PMC7382496; doi:10.1038/s41419-020-02771-9)
Supplement: Supplementary file 11 — Supplementary Data 2 [file 41419_2020_2771_MOESM11_ESM.xlsx]

## Sheet: Dataset S2
baseMean	log2FoldChange	padj	SYMBOL	E2F1
15.0817	5.27186	3.99733e-07	OAS1	0
6.77308	2.99623	0.0204414	PRSS36	1
6.82194	2.93844	0.0394639	ANXA2R	1
4.53317	2.47482	0.0925519	LINC00592	1
5.74977	2.37378	0.0344236	VIM-AS1	1
7.45505	4.44286	0.00154541	APOBEC3G	0
6.9038	2.27663	0.0689572	CASS4	1
14.339	2.2614	0.00100593	CMPK2	1
5.68546	4.1565	0.017236	MSTN	0
5.1073	2.16889	0.10118	TP53TG5	1
84.517	2.14662	1.08964e-17	LURAP1L	1
14.3668	2.0766	0.0120945	MCTP1	1
124.471	2.01761	1.15045e-22	IFIH1	1
238.285	1.96639	6.0982e-33	PLEKHA7	1
162.765	1.88033	6.51332e-27	LRAT	1
7.68019	1.80762	0.105905	KLHDC1	1
663.784	1.80443	1.02157e-95	RNF182	1
7.4333	1.79905	0.0966502	RASAL2-AS1	1
8.24403	1.76617	0.0577762	WWTR1-AS1	1
5.423	1.759	0.18103	CCDC38	1
73.7191	1.75808	7.8677e-07	SERPINA1	1
12.7177	1.70829	0.0309521	MAML3	1
14.9695	1.69613	0.00677975	ZNF613	1
1562.33	1.67883	3.19573e-127	ADAM19	1
226.743	1.66756	3.13311e-25	SGK1	1
4.95315	3.94199	0.0181481	GBP3	0
6.82971	1.66492	0.13962	C1orf56	1
27.1464	3.85067	7.26512e-11	GCNT3	0
113.916	3.68641	7.44415e-40	SEMA3A	0
2227.31	1.65303	1.88489e-129	MAL2	1
18.4846	3.34615	5.35302e-06	PTPRR	0
195.993	1.6384	3.60234e-21	LAMA3	1
736.359	1.63103	6.53169e-69	COL13A1	1
15.0292	3.30878	5.22623e-07	LIF-AS1	0
59.3637	3.11839	2.12228e-19	ALDH3A1	0
18.1	1.61998	0.00437642	FBP1	1
4.5533	1.60894	0.208446	MX1	1
95.5909	1.58436	3.35953e-09	RAB27B	1
8.07915	1.56642	0.142047	LCN12	1
7.77341	1.54612	0.122381	STK4-AS1	1
5.92669	2.70961	0.0144853	ANKFN1	0
5.31723	2.65155	0.119996	LINC01843	0
15.0669	1.54476	0.0535619	SH2D6	1
9.13273	2.54199	0.00615391	NOX5	0
6.01917	1.54085	0.204607	DNAI1	1
31.5871	2.5248	4.60576e-07	KLK5	0
10.1569	1.52807	0.0773079	PDE10A	1
363.213	1.5147	1.6436e-23	VCAN	1
5.47471	2.49588	0.0942794	FLJ22447	0
32.7621	1.5116	0.00101464	RUNX2	1
121.38	1.51095	1.31155e-12	DUSP10	1
1533.2	1.50767	7.34713e-52	LIF	1
680.976	1.49324	2.99033e-28	ARRDC3	1
25.4806	1.48259	0.00176773	EFNA5	1
712.106	1.47908	1.57565e-55	FHL1	1
38.109	2.48448	1.40687e-09	TRHDE-AS1	0
115.762	1.47242	3.45835e-08	PKIB	1
16.1899	1.47007	0.017008	KCP	1
24.0642	1.4561	0.0276011	SOX9-AS1	1
6.7872	2.47185	0.0380899	POU5F1	0
37.9503	1.43624	0.000329511	BIRC3	1
4.61113	1.42167	0.325843	FITM1	1
192.857	1.41181	2.83041e-21	DTX3L	1
4.50569	2.45515	0.0543563	LINC01564	0
1035.76	1.40943	2.12816e-68	DNER	1
18.089	2.40801	1.23132e-05	NT5DC4	0
3724.43	1.4088	2.35916e-163	CLIC4	1
28.3869	1.3974	0.0055274	ITGA10	1
32.9205	2.39839	8.12323e-07	IFIT2	0
9.81276	2.28424	0.0230601	GRIK2	0
9.11756	1.39556	0.138816	PIWIL4	1
239.25	1.39387	3.10262e-21	NRP1	1
243.242	1.39331	1.21901e-22	TGM2	1
11.0602	1.38769	0.113214	MADCAM1	1
151.853	2.27585	7.54913e-28	SAMD9	0
4.89712	1.37906	0.285303	DLG1-AS1	1
7.17645	2.2678	0.0585223	IL1RN	0
9.51417	2.24826	0.00732974	CHI3L1	0
28.6805	2.21084	0.000218064	SLC5A1	0
853.117	1.36735	5.12181e-71	NT5E	1
106.506	2.19432	6.16898e-18	COL17A1	0
7.93261	1.36512	0.244557	SPNS1	1
20.3957	2.1935	0.000511073	MYBPH	0
15.0192	2.17211	0.00157017	KCNK7	0
8.30762	1.35584	0.217951	HIST1H2AI	1
11326.6	1.35311	6.40297e-89	ITGB4	1
4.63519	2.15765	0.138915	LINC01431	0
4.85233	2.15404	0.0919971	JAM2	0
398.144	1.34621	2.08592e-37	WNT9A	1
443.917	1.33927	1.45903e-27	CLIC3	1
1405.65	1.33258	3.30456e-83	PITPNC1	1
177.255	1.31215	2.58048e-17	PARP9	1
8.29487	2.14906	0.0126401	LYZ	0
3272.94	1.30472	1.94639e-97	S100A11	1
97.7577	1.30073	4.75382e-08	PTK6	1
8.32246	2.0821	0.0472827	LUCAT1	0
21.3479	1.25845	0.0195004	AMIGO2	1
92.7673	2.0733	1.81185e-19	SNTB1	0
2011.64	1.24182	2.82918e-93	NR2F1	1
8.44144	2.03713	0.0637198	IFI44	0
334.229	2.03574	9.39519e-52	CALB2	0
31.2162	1.23287	0.00969265	PDE8B	1
14.3995	1.22421	0.0758935	HMSD	1
23.3168	1.1903	0.0542963	CCDC159	1
4.63628	1.18331	0.474982	PRORSD1P	1
150.345	1.18179	1.61941e-08	TMEM171	1
10.9668	2.03137	0.0192015	ATP2C2-AS1	0
192.941	1.17729	9.10993e-14	MOK	1
4.83133	2.01548	0.188086	TPSG1	0
242.247	1.17489	2.34747e-14	TMEM158	1
10.7613	1.17472	0.132676	ROPN1L	1
12.2295	1.17385	0.161562	NDUFV2	1
11.7337	1.16012	0.109627	SRRM2-AS1	1
691.665	1.14925	6.32512e-42	KRT81	1
9.79232	1.14322	0.295004	SLC47A1	1
79.2547	1.1421	9.62895e-06	KRT86	1
13.7359	1.13901	0.135602	ZNF846	1
562.164	1.12935	9.54227e-28	PLEKHB1	1
24.4532	1.12918	0.0592214	SMAP1	1
2026.41	1.12783	9.61843e-72	RAB3B	1
27.7292	1.12368	0.0178658	JAZF1	1
394.023	1.11933	2.17409e-20	ITGB8	1
19.2032	2.01382	0.000134743	GRPR	0
5.01274	1.11747	0.458614	CALCR	1
294.696	1.11525	5.341e-18	HBEGF	1
8.07373	1.11326	0.278564	EFHD1	1
20.5748	1.11273	0.0498626	TTC30B	1
5.72093	1.11104	0.428038	SYCE3	1
434.818	1.10564	3.58368e-20	ETV1	1
126.854	1.10202	2.16623e-07	IFI35	1
5.16128	2.00014	0.184611	MIR200CHG	0
563.408	1.09936	2.34864e-24	RALGPS2	1
6.8184	1.08542	0.385376	CCDC148	1
17.8971	1.08068	0.0786283	RNASE1	1
9.57062	1.07083	0.231825	CDK11A	1
5.89294	1.98362	0.368604	LOC105370757	0
5.46263	1.06858	0.431442	LBH	1
1947.55	1.92574	3.08227e-224	A4GALT	0
89.2975	1.06814	1.62979e-05	GPER1	1
61.1917	1.06799	0.000472227	STRA6	1
1312.67	1.05973	5.21574e-46	FUT8	1
760.261	1.05775	6.82483e-42	ID2	1
7.46325	1.0567	0.399388	HEY2	1
122.525	1.05555	6.88647e-07	GAB2	1
783.753	1.05001	5.12039e-33	ATOX1	1
10.5525	1.03801	0.260939	HOXA-AS3	1
2335.32	1.0357	2.19284e-34	CD109	1
9.46751	1.92337	0.0581655	SAPCD1	0
4.71076	1.92193	0.221177	TEX29	0
6.09016	1.91982	0.137044	SLC26A4	0
46.4053	1.03517	0.00306707	SERPINF1	1
41.3567	1.80108	3.41098e-06	SLCO1B3	0
6.43708	1.79357	0.269615	PRDM1	0
7.59668	1.79355	0.122591	HLA-DPA1	0
6.37149	1.03118	0.335205	CATSPERG	1
70.3821	1.02537	0.000422578	TSPAN10	1
7942.06	1.02379	1.4319e-143	DUSP4	1
1518.34	1.01793	5.26575e-52	TIPARP	1
15.382	1.01285	0.132835	KIAA0825	1
175.82	1.003	1.68507e-08	MDGA1	1
5.45234	1.7813	0.180522	TAPBPL	0
1034.14	1.00281	5.55005e-33	KLF4	1
450.81	1.00065	3.60234e-21	ARL4D	1
70.2081	1.78018	6.19732e-11	SERPINF2	0
79.1317	0.998031	0.00133398	RNF139-AS1	1
85.2588	0.993962	0.000674786	SERPINB8	1
120.013	1.77085	7.17241e-16	OASL	0
20.8384	0.993636	0.166946	KIAA1549L	1
5.9094	0.992293	0.533487	B3GAT2	1
1167.43	0.991225	1.00016e-44	GULP1	1
8.10199	0.990505	0.415897	IFITM10	1
1442.39	0.986325	1.57302e-58	BCAR3	1
112.508	0.985171	1.46774e-05	VAMP1	1
265.518	0.983872	4.19859e-12	CD58	1
155.653	0.981289	3.4797e-08	CDKN2B	1
4.37795	1.75909	0.363183	LGALS9B	0
1396.97	0.979081	3.78187e-34	FGF19	1
6.63392	0.978112	0.391551	SDAD1P1	1
6.83387	0.972119	0.448472	PCSK1N	1
48.5518	0.970573	0.0257594	PLSCR4	1
16.3067	1.758	0.00792567	CASP4	0
5.76659	1.72146	0.178901	KRT83	0
7.78785	0.970135	0.429322	TBX2	1
6.73582	1.71897	0.115905	DIAPH2-AS1	0
965.533	1.70143	2.83319e-98	KLK7	0
822.541	0.965041	1.12846e-24	MED30	1
3195.66	0.964998	2.84403e-60	HPCAL1	1
5.14198	0.956383	0.54661	IGFL4	1
5.88242	1.68709	0.145937	LINC01714	0
733.77	0.955609	1.72623e-23	BTG1	1
266.501	0.954089	3.70584e-09	ZFYVE28	1
22.3265	0.952668	0.0685737	SDCBP2	1
412.618	0.952515	1.36269e-14	NR2F1-AS1	1
73.8689	0.950765	0.000330928	FGF9	1
15.894	1.68543	0.015824	IFI27	0
6.86881	0.948226	0.476871	SPACA6P-AS	1
15.8453	0.943384	0.159441	TEX36	1
34.3153	0.942156	0.0371572	ARHGAP42	1
22.7365	0.94056	0.11995	DPYD	1
5.29148	0.940041	0.487141	EPB42	1
8.17789	0.938496	0.433386	FRMD4A	1
26.363	0.936517	0.0943741	JMJD1C-AS1	1
15.9549	0.93495	0.216977	BACH2	1
10.5826	0.933461	0.332579	ACY1	1
6.42487	0.930426	0.423128	EFCAB12	1
101.574	0.929301	2.3334e-05	OTUD1	1
2158.43	0.925588	0.0396398	FOSB	1
846.973	0.917863	6.18315e-28	XRCC4	1
103.286	0.916953	7.38921e-05	HERC6	1
23.0932	0.914799	0.177	GPR143	1
168.511	0.911825	1.14039e-07	SMIM14	1
89.8696	0.910415	0.000384531	C8orf76	1
5.46145	1.67459	0.354193	GPR83	0
88.8935	0.908739	4.32583e-05	ST6GALNAC2	1
9.13065	0.904154	0.318597	RIBC1	1
72.3282	0.901776	0.00210853	CDHR3	1
1855.82	0.901716	0.000238773	NEAT1	1
21.7693	1.67147	0.00429976	CRYZL2P	0
670.685	0.898046	6.99944e-20	FAM84B	1
591.609	0.896537	5.81946e-22	PLSCR1	1
45.7685	0.896252	0.0199967	ZNF572	1
79.7685	0.895985	0.00231384	FGF18	1
5.57031	1.65606	0.240189	ADGRF3	0
818.268	0.895882	1.75865e-24	TPST1	1
72.3297	0.894855	0.00473036	C19orf66	1
1100.87	0.893352	6.82483e-42	MLPH	1
66.4924	1.6548	3.30532e-06	CD22	0
1874.04	0.890336	2.19292e-41	RUNX1	1
7130.82	0.88957	1.74804e-47	FOSL1	1
35.8636	0.889267	0.0341653	CCDC106	1
239.917	0.887523	3.99042e-08	GREB1L	1
618.961	0.887038	1.93375e-24	TBC1D31	1
427.736	1.65441	1.72355e-53	AREG	0
294.331	0.886068	2.52451e-09	POPDC3	1
81.9987	0.885481	0.00255261	PDE5A	1
353.642	1.64616	3.93334e-40	C1orf116	0
15.9687	0.885067	0.184502	TBXAS1	1
9.14914	0.885048	0.408356	NDST3	1
10.2472	0.883893	0.390467	LIPE-AS1	1
142.073	0.883618	6.60488e-06	FAM83B	1
5.89351	1.63836	0.208344	COLGALT2	0
1274.47	0.883088	1.68021e-29	TNS4	1
47.8563	0.879348	0.0359032	LRP2BP	1
1318.36	0.874309	1.9429e-36	MYO1E	1
450.339	0.873217	2.42309e-18	TRIOBP	1
85025.7	0.872701	5.38436e-87	KRT8	1
1361.69	0.870447	6.65379e-44	GJB3	1
10.3465	0.870369	0.366611	ACTA2	1
130.727	0.869169	0.000925051	OPHN1	1
240.672	0.867326	6.62761e-10	EXD3	1
451.577	0.862014	1.72448e-10	ABCC3	1
1150.1	0.86182	1.27473e-24	RBP1	1
14.1184	0.861519	0.304464	CDHR2	1
5.22231	0.857722	0.497756	LRRC26	1
1110.1	0.851516	2.3492e-37	WWTR1	1
1797.53	0.850899	0.00107896	NR4A2	1
212.487	0.848282	6.46836e-08	ZNF516	1
243.569	0.84824	3.79673e-07	PARP12	1
5.00889	1.6373	0.234367	C16orf86	0
107.788	0.846973	6.42163e-05	PRR15	1
1135.68	0.845723	6.86772e-23	DDIT4	1
6970.39	0.845498	7.06488e-05	FOS	1
139	0.843825	0.000131258	ZNF784	1
4.94944	0.842575	0.598392	PTHLH	1
2213.92	0.840271	1.40701e-33	KLF2	1
438.039	1.62494	9.07595e-56	FAM110C	0
660.688	0.839674	5.40256e-20	GJB2	1
15.2655	1.60288	0.0108015	LOC283140	0
3212.21	0.839644	3.8173e-51	ANO1	1
64.3287	0.837868	0.0115271	PRICKLE1	1
11.6668	1.58721	0.0370983	TPPP3	0
14667.9	0.83586	8.97371e-58	EIF3H	1
872.047	0.834835	7.6569e-26	NSMCE2	1
56.9534	1.58217	2.01332e-05	PRSS33	0
243.363	1.58202	2.68455e-26	PRSS3	0
179.262	0.833445	1.37792e-06	B9D1	1
11.5815	1.56912	0.0540152	WNT7A	0
1974.71	0.833295	6.18382e-34	NR2F2	1
3257.21	0.831912	3.9188e-30	ENY2	1
38.9667	0.826304	0.0581286	GPR158	1
4.75548	0.821714	0.603528	EFHB	1
248.734	0.82129	1.55751e-07	MAP2	1
7.00264	0.817069	0.606476	SCHIP1	1
4.52028	0.816472	0.606899	ZRANB2-AS2	1
60.9093	0.815191	0.00715841	TMEM198	1
12.7797	0.812972	0.317172	C16orf71	1
9.00564	1.56116	0.122044	CYP3A5	0
744.139	0.812774	6.06043e-19	PDGFB	1
665.405	0.811405	2.45405e-16	GEM	1
80.2847	0.810487	0.00123194	ABLIM2	1
759.232	0.809642	1.64169e-19	ZNF865	1
24.6187	0.809245	0.108762	ATL1	1
11.6895	1.54977	0.046645	GPR35	0
174.802	0.808018	4.40639e-06	ARHGEF37	1
6049.49	0.805469	1.3439e-38	KRT18	1
48.6227	0.802839	0.0289891	WDR78	1
13.9998	1.53802	0.035541	NEK5	0
2204.59	0.802727	5.55474e-48	CAMK2D	1
15.5837	1.52847	0.0312678	GLIPR1L1	0
17.8748	0.802588	0.221222	ALPK3	1
20.4763	1.52505	0.0111339	MIG7	0
10.2427	0.801168	0.493769	PDE3A	1
497.623	0.800809	2.02191e-15	DCUN1D3	1
8.57373	0.800102	0.431927	RGS9BP	1
541.228	0.798427	2.14014e-12	SNX10	1
54.5359	1.52311	1.04062e-06	DRAXIN	0
12.0527	1.52033	0.120459	GZMM	0
55.6262	0.798399	0.025905	CCDC61	1
48.0916	1.5165	1.22769e-06	TRHDE	0
27.3092	0.797733	0.255931	LINC00638	1
499.696	0.796105	4.00922e-12	MDFIC	1
92.2931	0.793414	0.000489842	NUP62CL	1
1324.25	0.792546	9.7945e-24	ARL4C	1
24.7433	1.51424	0.00142013	EDN1	0
245.184	0.792526	8.0305e-08	MCF2L	1
6.07651	0.791246	0.57122	SRRM5	1
15.2546	0.788119	0.294818	SYNC	1
11.6078	0.786408	0.386458	TNFSF13	1
105.707	0.784221	0.00136646	ARHGAP42	1
10.7898	1.50776	0.053278	RORA-AS1	0
21.1186	0.784205	0.194261	NR2F2-AS1	1
26.8783	1.50138	0.00421139	SCG5	0
10.3203	1.49223	0.107617	FAM167B	0
8.46659	1.48149	0.153673	DPF3	0
19.3721	0.784189	0.257087	CPLX2	1
10384.9	0.78298	1.87313e-32	MT2A	1
11.0878	0.778725	0.379405	IDH1-AS1	1
164.596	0.778575	2.23859e-05	SCN1B	1
261.189	0.774031	2.57207e-07	ZNF524	1
14.0482	1.47876	0.0315874	PDK4	0
688.096	0.773927	9.83862e-16	FBXO27	1
13.8892	0.773636	0.379873	MYH7B	1
593.122	0.770324	1.52102e-13	SVIP	1
691.157	0.769477	2.19377e-22	CYTH2	1
1847.09	0.76517	5.18612e-37	C11orf68	1
409.104	0.762099	7.73033e-12	CLIP4	1
79.8861	0.7617	0.0103919	RCBTB2	1
1844.8	0.760941	1.32109e-34	TIMP2	1
3270.31	0.758233	7.40801e-48	FAM91A1	1
11.3276	0.757578	0.446922	CXCL2	1
11.2724	1.47682	0.073615	DOCK11	0
1970.97	0.754704	1.83387e-21	TATDN1	1
4.72739	1.46305	0.278321	ROBO4	0
265.32	1.46258	1.92436e-21	SLC2A3	0
13.3326	0.752866	0.342765	MCF2L2	1
171.469	0.75218	0.00275406	NMI	1
155.342	0.752092	8.33319e-05	SNX16	1
52.4718	0.751998	0.0833881	CLHC1	1
21.417	1.46215	0.00769314	TNFRSF10C	0
135.852	0.751122	0.000241177	LYPD3	1
14.9065	0.749561	0.328557	RPL21P28	1
5.81055	0.74892	0.609039	SLC9B1	1
40.4242	0.747809	0.0864989	RBM43	1
890.194	0.747656	2.54814e-21	RRAS	1
163.92	0.747417	0.000255941	MBOAT1	1
21.417	1.46215	0.00769314	LOC254896	0
7.85617	1.45949	0.172454	TMEM139	0
2469.6	0.744571	2.87448e-40	LGALS3	1
1098.05	0.742378	1.94013e-21	EMC2	1
7.83708	0.741433	0.556606	LGI4	1
1684.17	0.741162	8.50936e-21	PMAIP1	1
1678.82	0.740012	3.05851e-31	GSN	1
12.0231	0.739898	0.485253	ZCWPW2	1
5.63128	1.45901	0.263116	ACR	0
513.711	0.739858	9.1997e-12	SH3TC2	1
24.0642	1.4561	0.0276011	LOC102723517	0
15.6293	1.44935	0.0229447	MYO15A	0
410.222	0.739342	1.98786e-11	INPP1	1
696.928	0.739275	1.12567e-13	JARID2	1
520.558	1.44734	5.67619e-52	KLK10	0
1604.4	0.738585	6.58467e-36	NDRG1	1
36014.9	0.737247	6.32137e-16	TMSB10	1
23.0255	0.737219	0.215624	CNGA1	1
108.431	0.736621	0.00647643	CEP19	1
801.74	0.734442	3.31005e-16	PCDH1	1
63.7983	0.732451	0.0326358	MAML2	1
6.77265	1.44724	0.221427	MMP19	0
56.0088	1.44676	4.07996e-06	MAGEB17	0
702.533	0.729813	3.01365e-16	TMEM18	1
582.008	0.72929	1.06869e-11	CAMK2N1	1
408.382	0.728988	2.89125e-09	CCDC112	1
275.304	0.728722	3.23628e-07	CHAC1	1
24.1002	0.727351	0.220428	DEPTOR	1
506.261	0.727211	9.28306e-11	NAB1	1
169.681	0.724269	0.000239925	SUPT3H	1
46.1698	0.723371	0.0762631	PLEKHA8P1	1
445.783	0.722188	1.72448e-10	PPARG	1
105.121	0.721927	0.00243637	KCNMB4	1
50.3738	0.721771	0.0378541	NWD1	1
686.427	0.720395	1.80711e-19	DYNLT3	1
5.37029	1.44557	0.223708	LINC01411	0
48.5563	0.718995	0.0621692	PPP1R26-AS1	1
67.8529	0.718806	0.0296731	REPS2	1
75.1044	0.717974	0.0145786	VEPH1	1
2380.1	0.717755	7.74329e-38	TAF2	1
61.9878	0.717361	0.0420034	LINC-PINT	1
19.4631	0.716732	0.249227	LIPT2	1
341.441	0.71588	4.42109e-10	SLFN5	1
43.404	0.715816	0.0685009	RHEBL1	1
3415.15	0.714768	1.46102e-53	HIF1A	1
3204.23	0.711045	1.29396e-21	TMSB4X	1
1001.69	0.710708	0.00108071	DUSP1	1
844.643	0.710598	2.35592e-14	WDYHV1	1
51.1092	0.709299	0.0552459	TMEM256	1
250.892	1.4443	2.72444e-15	IFIT1	0
69.4426	1.42975	2.80749e-06	FOXL1	0
15.2817	1.42828	0.034164	LINC01807	0
207.93	0.70751	2.78426e-05	DDX58	1
6.47264	1.42534	0.244241	IRF9	0
721.758	0.707178	2.21419e-15	GNE	1
38.2799	0.706615	0.12186	CCDC114	1
9.27224	0.706142	0.545221	ATP6V0C	1
38.2381	1.42296	0.000787239	SEMA3D	0
46.4983	0.705226	0.0439692	FOXA1	1
47.2122	0.699933	0.056922	ZEB1	1
8.33241	1.42143	0.163152	MYPN	0
6.43418	1.41439	0.20371	SLC34A3	0
1148.45	0.697383	1.85837e-19	CDKN1A	1
8796.86	0.696953	1.06342e-42	CHPF	1
850.49	0.696785	1.25041e-18	TLE1	1
90.2781	0.696741	0.00678417	S100A13	1
38.5849	0.695697	0.178624	CCDC107	1
1081.8	0.694839	2.17409e-20	RNF139	1
14014.3	0.694729	8.6353e-65	U2AF2	1
98.9045	0.69467	0.00506467	HSF4	1
117.671	1.40131	6.86679e-14	RPE65	0
3249.81	0.693383	4.80454e-31	PDLIM7	1
8.39288	0.693245	0.515452	CCDC183	1
419.57	0.692392	3.46051e-11	LYRM1	1
13.13	0.691666	0.376696	ARMC3	1
2032.96	0.69158	8.72244e-32	DSCC1	1
2279.83	0.691197	2.62932e-28	ADI1	1
305.355	0.690596	5.38228e-08	KIFAP3	1
373.615	0.689496	1.03924e-06	FRMD6	1
129.394	0.688961	0.000665449	PHF11	1
2315.71	0.688487	1.35483e-18	MRPL13	1
1087.94	0.686818	4.45999e-19	KIAA1551	1
725.446	0.686234	4.62075e-14	EHBP1	1
5.73307	1.39505	0.358341	TNFRSF1B	0
331.774	0.686149	4.73152e-08	DDX59	1
266.636	0.685374	1.45166e-05	TBC1D10A	1
1363.51	0.685085	1.48401e-19	SERPINB1	1
4674.79	0.684382	7.54532e-25	NDUFB9	1
37.2413	0.683799	0.169942	FAM214A	1
11.3966	1.38932	0.142527	GCC2-AS1	0
7.43677	0.6831	0.612609	PHOSPHO2	1
605.417	1.38612	3.21312e-53	VSNL1	0
350.662	0.682146	1.07884e-09	RAB3IP	1
384.897	0.681029	1.07189e-08	RSPH3	1
100.001	1.37411	6.20241e-09	ACP7	0
225.256	0.676547	1.93735e-05	SLC1A1	1
6.23133	0.674872	0.699867	CNTD1	1
3020.23	0.673237	5.54156e-42	SH3KBP1	1
58.2574	0.673183	0.0472661	COL4A3	1
589.944	0.672648	3.01538e-12	ARFGAP3	1
27.5133	0.67256	0.196762	VIM	1
28.8238	0.672341	0.204662	HOXC-AS1	1
157.728	0.672192	0.000683273	AFAP1L1	1
659.631	0.671445	8.01796e-12	EBAG9	1
24.6935	0.671164	0.285303	STX11	1
435.07	0.670458	1.64387e-07	TYMP	1
434.629	0.66891	9.4218e-08	ASAP2	1
51.6221	0.668296	0.0622086	SMPDL3A	1
26.4507	1.36113	0.00399934	IFIT3	0
80.6978	1.35665	6.0602e-07	CSTA	0
7.50708	0.667511	0.564547	IGF2BP1	1
163.597	0.667171	0.000928547	TP53I3	1
33.7111	0.664237	0.184167	STARD5	1
94.0635	0.66332	0.0123929	COL4A4	1
37.9141	1.35055	0.000543719	SYTL5	0
7.11767	0.65915	0.622463	LINC00466	1
560.882	0.658628	1.63145e-07	MST1R	1
7.24543	0.658524	0.603461	C1orf54	1
4.81162	1.33852	0.424202	OCIAD1-AS1	0
5.21546	1.33257	0.333299	ADAMTS6	0
33.0393	0.658385	0.144827	CPEB2	1
8.71513	0.658238	0.628866	PET117	1
9.88224	0.657515	0.464281	C4orf47	1
14.6367	1.32858	0.127269	LOC100128770	0
1631.19	0.655389	1.40872e-18	SPRY4	1
310.669	1.32828	3.23614e-18	TSPAN1	0
65.7798	0.654797	0.0611224	SWT1	1
42.4511	0.649763	0.162488	LINC00886	1
453.614	0.648233	1.3233e-10	ZHX1	1
38.2917	0.647509	0.124183	CORO2B	1
77.4024	0.646872	0.0873361	TMEM221	1
5.7284	1.32575	0.326799	LOC101928489	0
4.36393	0.646107	0.685045	FAM47E	1
284.183	0.645591	2.9941e-07	HAS3	1
2714.97	0.641663	1.45116e-28	LAS1L	1
8.68379	0.638896	0.66011	TACSTD2	1
936.369	0.637685	1.7044e-20	ERCC1	1
83.6013	0.637434	0.0179552	SYCE1L	1
65.4908	0.636974	0.0505455	IDNK	1
25.3705	1.31188	0.00866888	BTC	0
57.522	0.636916	0.0927103	WFDC3	1
28.8858	0.636865	0.258151	KCNIP2	1
58.7654	1.30932	5.3858e-06	TCN1	0
48630.4	0.634997	2.11357e-102	EZR	1
64.3742	0.63471	0.0449332	FBXO32	1
1292.56	0.633899	4.55212e-20	OAS3	1
25.2574	0.633639	0.249091	PIGZ	1
51.2008	0.633145	0.106959	FEZF1-AS1	1
117.575	0.632262	0.00321356	IDUA	1
4.68053	0.631464	0.712046	RASGRF1	1
602.417	0.631231	2.26491e-11	BSPRY	1
3223.97	0.630298	3.12063e-27	ZNF385A	1
117.47	0.629275	0.00417764	STOX1	1
466.555	0.628568	7.78499e-07	AHR	1
140.371	0.628097	0.00233206	PDLIM3	1
4.38695	1.307	0.479091	EDRF1-AS1	0
9.81145	0.624497	0.52013	LINC01134	1
5.90073	0.623601	0.683304	ENTPD1-AS1	1
12.4463	0.623328	0.568607	PARP10	1
67.5497	0.622825	0.0384327	FBF1	1
176.279	0.622787	0.000978797	SLC35A1	1
22.4763	1.30653	0.0177672	CATSPER1	0
11058.6	0.621843	1.91689e-46	RAD21	1
447.067	1.30651	4.85851e-28	IFI6	0
537.271	0.620579	3.07087e-11	IRF5	1
38834.2	0.619813	1.05866e-38	KRT19	1
104.346	0.619582	0.00969836	MT1F	1
3120.88	0.619081	4.4413e-38	MYEOV	1
2357.23	0.618794	5.46908e-29	ZFP36L1	1
79.6665	0.617664	0.0197055	EAF2	1
772.431	0.617459	5.75748e-13	MTBP	1
350.965	0.614533	2.16278e-06	XPA	1
24.5633	0.61422	0.287903	FN3K	1
202.093	0.613732	0.00207031	LINC00888	1
1200.58	0.613384	8.56618e-15	SERINC2	1
395.502	0.613345	8.39793e-07	LEPROT	1
104.877	0.612463	0.0261395	EFCAB2	1
21344.5	0.61214	5.12825e-48	LMNA	1
261.983	0.612061	0.000141971	CCDC24	1
40.1887	1.30161	0.00182042	AMT	0
50.5018	0.610887	0.099317	GAB1	1
30.0319	1.29647	0.00415982	SLFNL1	0
585.873	0.610386	7.29663e-12	TLDC1	1
8.32977	1.29476	0.250957	MSANTD1	0
373.52	0.610311	0.000241177	TSC22D3	1
4.44019	1.28297	0.499872	SLC16A11	0
70.9168	0.61015	0.0445493	ACCS	1
9.20459	1.2793	0.188879	SOAT2	0
309.703	0.609956	1.91156e-05	NPAS2	1
1571.37	0.608735	1.41058e-20	TNIK	1
7.2402	1.27327	0.376919	MIR4258	0
5.38708	1.27318	0.425559	AK5	0
592.807	1.27048	2.96053e-35	PRSS12	0
22.371	0.607214	0.378998	BLOC1S1	1
34.6641	0.607208	0.19565	SLC38A6	1
124.276	0.60531	0.00498638	CHST6	1
6.2796	1.27006	0.329613	PTGER1	0
60.5072	0.605107	0.105627	F8	1
1266.76	0.60484	1.60471e-21	ARRDC1	1
15.9677	0.601237	0.457672	TPRG1	1
435.046	0.600685	1.4096e-07	MFSD6	1
389.062	0.60065	0.000110878	RGL3	1
22.9523	0.600288	0.322998	SPEF1	1
6669.93	0.598364	1.0725e-31	GPX1	1
36.2637	0.598103	0.184652	RAET1L	1
222.015	0.597561	0.00156849	FCHO2	1
1845.88	0.59479	7.3087e-22	FHL2	1
91.5219	0.594691	0.0208654	AMDHD1	1
3186.5	0.593818	5.97604e-24	ACP1	1
17763.8	0.592962	6.2366e-25	EIF3E	1
100.743	0.59258	0.0265511	TMEM161B-AS1	1
1488.19	0.591141	1.2654e-23	HR	1
1160.03	0.590219	1.02617e-17	TGFA	1
11.2873	0.589635	0.641723	UBE2Q2P1	1
524.359	0.586413	1.41589e-08	OPTN	1
986.895	0.585789	9.88253e-12	TBC1D2	1
138.872	0.585604	0.0103349	PLD1	1
305.876	0.584442	6.06483e-05	HEATR5A	1
405.754	0.582241	1.3901e-06	RNF144A	1
408.25	0.581445	6.4479e-07	GABARAPL1	1
5.00829	1.25779	0.289685	H3F3C	0
79.2346	0.581392	0.105179	GALT	1
25.1578	0.580891	0.318036	LRRC46	1
4.92076	0.580829	0.754608	URAHP	1
200.886	0.580217	0.00583443	CRELD1	1
121.355	0.57945	0.00803894	SPTSSB	1
2293.03	0.579353	3.29237e-13	NUDCD1	1
72.433	0.578234	0.0574802	RBKS	1
207.319	0.577793	0.00163234	PPP1R9A	1
140.884	0.577231	0.0039342	PRSS16	1
32.4758	0.576842	0.399074	GIPR	1
9.72899	1.2473	0.228824	LOC105369748	0
295.031	0.576824	2.13507e-05	TCTA	1
46.6101	0.576641	0.143202	SOCS1	1
8.32354	0.576373	0.622463	DMC1	1
250.853	0.575327	0.00123793	ARAP2	1
53.5482	0.571518	0.118498	GCA	1
237.508	0.570766	0.00200444	TMEM87B	1
1791.5	0.570197	2.73817e-14	ALCAM	1
391.939	0.568596	2.24118e-07	RASSF8	1
189.698	0.56834	0.00163199	C8orf58	1
285.665	0.567252	0.000238611	TDRD7	1
3161.61	0.56718	2.91424e-25	STMN3	1
86.731	0.566886	0.027249	L3MBTL1	1
266.916	0.565881	0.000126303	KRCC1	1
51.9546	1.24694	6.54301e-05	IL15	0
5.7495	1.2448	0.371239	RBM44	0
4.65504	0.565785	0.736238	SLC5A2	1
6.44464	1.2375	0.342765	OR51J1	0
508.161	0.565771	0.000175577	HELZ2	1
1179.47	0.565616	5.46555e-13	HCFC1R1	1
361.514	0.565085	1.89465e-05	SPAG1	1
6.01935	0.564486	0.716803	FMO5	1
12.2421	1.23457	0.172239	HCG27	0
18.1708	0.564025	0.521894	SYCP2L	1
184.12	0.562981	0.00220052	TSPAN12	1
15.15	1.23369	0.0929442	LOC101927572	0
19.5572	1.23341	0.0468154	LEMD1	0
529.074	0.562858	1.38465e-06	HDAC4	1
97.5978	0.562422	0.029995	ADM2	1
14.8403	1.2209	0.136067	BCL2L15	0
25.6748	0.562189	0.47137	TSTD3	1
113.186	1.22083	3.36175e-09	RINL	0
30.6539	1.21727	0.0146131	SLC22A20P	0
2459.89	0.561429	3.88635e-15	GDF15	1
75.9126	0.5608	0.0924496	ZNF837	1
33.5099	0.560731	0.345167	FBXO48	1
17.3592	0.560231	0.599047	PCDH12	1
6.84497	1.20918	0.336562	GPX2	0
116.012	0.557773	0.0204151	TTC9	1
5.59526	1.20892	0.288315	OR2A7	0
1025.56	0.556847	5.05361e-11	PPP1R13L	1
563.193	0.555672	0.0230658	MLXIPL	1
623.009	0.555616	4.43866e-08	SLC17A5	1
111.418	0.555318	0.0244369	FAXC	1
445.021	0.555137	2.00758e-06	H2AFJ	1
1070.39	0.555101	1.10224e-14	STX7	1
3955.41	0.55434	3.25388e-20	IGFBP6	1
2463.04	0.554304	5.10434e-19	CAST	1
143.512	0.553122	0.0063064	C6orf203	1
249.755	0.551618	0.000283183	ARHGEF28	1
29.7761	0.550613	0.354166	HEXA	1
70.1999	0.550294	0.122705	GRAMD1C	1
30.5504	0.550026	0.376577	SPAG4	1
5.59526	1.20892	0.288315	LOC107987545	0
140.044	0.549824	0.00421153	DUS4L	1
7.61746	1.2088	0.334756	PTGDR2	0
22056.2	0.548373	4.22883e-16	FTH1	1
4.58692	1.19977	0.475398	LINC02525	0
140.718	0.548203	0.00448358	CPT1C	1
80.6013	0.548141	0.0696876	CAPS2	1
601.812	0.547815	7.26603e-07	BIK	1
3539.18	0.547726	0.000113069	ZFP36	1
9.91256	0.547324	0.606388	SYCE2	1
5.66879	1.19748	0.368829	ITGAM	0
790.928	0.5472	5.68228e-10	ZNF580	1
7.76952	1.19538	0.234709	CXCL1	0
30.6838	0.547047	0.353737	CORO7	1
4.87341	1.19521	0.458931	RALGAPA1P1	0
21.7441	0.546077	0.415312	LEKR1	1
781.699	0.544909	3.21975e-06	CPA4	1
5.38277	1.19439	0.390597	MRPL23-AS1	0
9.99364	0.54365	0.630317	NAPA-AS1	1
142.672	0.54357	0.0126632	PARD6A	1
89.3563	0.543434	0.116008	ZNF230	1
299.197	0.543426	0.000183005	RGS14	1
7.93248	0.543257	0.683954	CLDN6	1
4.35801	0.541674	0.774081	RORA	1
14.184	1.19411	0.156098	CSF2	0
45.0602	0.54166	0.291232	LACC1	1
2881.74	0.541442	5.06313e-22	CST3	1
7.60429	0.540382	0.703681	SMG1P1	1
8.85942	1.19338	0.242149	HRCT1	0
22.1242	0.540077	0.450267	NR5A2	1
14.4942	1.19113	0.0903144	GJB4	0
71.8304	0.539429	0.0977394	IRAK2	1
227.368	0.538941	0.00144526	CLCF1	1
155.394	0.538874	0.011111	MSRA	1
1091.37	0.538523	3.30757e-14	ADD3	1
255.645	0.538438	0.000564199	NAV3	1
245.772	0.537887	0.000638001	GRK5	1
135.345	0.537433	0.01026	SGK3	1
421.433	1.18761	5.28475e-18	TM4SF18	0
42.1164	1.18538	0.00107411	TMEM255B	0
16.9313	1.18449	0.0663028	STAT4	0
135.345	0.537433	0.01026	C8orf44-SGK3	1
103.18	1.17073	5.05667e-07	LINC01835	0
1170.53	0.537154	3.46389e-16	EPS8	1
5622.03	0.535954	1.02832e-34	ATAD2	1
5.83952	0.535905	0.756008	TMEM61	1
48.8153	0.535261	0.182177	PPP1R3E	1
5.55661	0.533909	0.765057	BTBD8	1
21.6816	0.532461	0.424634	PTGS2	1
1054.01	0.531985	2.95993e-10	CD55	1
1614.47	0.530454	7.69256e-14	CDC42BPA	1
151.15	0.530438	0.00588922	HRH1	1
27.7008	1.16396	0.0154697	SRPX2	0
195.033	0.530363	0.0117589	IRAK4	1
9.09516	0.530037	0.646527	PRDM12	1
1366.79	0.529248	1.97057e-12	OSBPL3	1
194.104	0.52811	0.00272043	OMA1	1
9.66318	1.15975	0.221779	KCNRG	0
586.769	0.527906	4.81343e-08	CTNNBIP1	1
241.441	0.526553	0.00135751	EHHADH	1
8.682	0.526517	0.681776	COL6A4P1	1
366.119	0.526107	1.50697e-05	ETV6	1
1618.3	0.526094	1.68311e-11	ITGA6	1
2239.43	0.525382	1.73133e-21	IER5L	1
26.5391	0.525301	0.37809	ZC2HC1C	1
6107.25	0.525079	7.33036e-20	DRAP1	1
31.6913	0.524439	0.355473	SNAI3-AS1	1
4.62926	1.15949	0.420274	CD226	0
14.7285	0.52386	0.566976	SYT8	1
474.727	0.523523	2.54087e-05	NHSL1	1
391.189	0.52322	4.25301e-06	C16orf45	1
53.2472	0.522665	0.149653	PCSK4	1
10.8074	0.522289	0.643179	EFR3B	1
284.68	0.522241	0.000119677	POC1B	1
169.247	0.521941	0.019227	DOC2A	1
10432.3	0.52085	7.09705e-35	MYOF	1
7.46113	0.520455	0.708729	GGN	1
90.2203	0.520168	0.062437	SRP14-AS1	1
845.737	0.519164	2.85988e-09	BROX	1
1186.42	0.518335	9.16004e-06	JUN	1
144.226	1.1561	3.90671e-09	WDR72	0
42.6681	1.15488	0.000981186	CAPS	0
32.6361	1.15264	0.00295691	ACBD4	0
67.3339	0.518032	0.183625	SYNE3	1
356.246	0.517255	0.000366548	STEAP1	1
546.936	0.516682	6.45355e-06	FIZ1	1
786.281	0.51577	3.17471e-07	OSBPL10	1
308.839	0.515668	0.000420067	MAP3K5	1
69.4314	0.515473	0.175974	THAP8	1
1924.84	0.515383	5.0187e-20	DERL1	1
52.8049	1.14141	0.000603626	SPTBN5	0
85.511	0.515311	0.11093	CIDECP	1
408.413	0.514984	0.000495849	CCDC84	1
13.7359	1.13901	0.135602	LOC100505555	0
156.22	0.513945	0.0142897	PROS1	1
35.7804	0.513732	0.4357	TMEM91	1
83.5269	0.513529	0.0563109	MORN1	1
2307.39	0.510067	1.09692e-16	NPC2	1
597.564	0.509535	9.46113e-08	PCK2	1
1356.84	0.509174	6.67714e-07	UBALD2	1
48.6199	0.508496	0.201707	IL11RA	1
5894.23	0.508412	1.00626e-20	LTBP3	1
6659.72	0.507689	1.81271e-31	PHLDA1	1
2543.87	0.507534	1.01049e-25	RHOBTB3	1
1887.37	0.507042	1.39333e-17	CMTM7	1
97.9298	0.507006	0.0822765	CCDC71L	1
23.1301	0.506595	0.425385	LRRC73	1
5216.01	0.506176	7.11924e-19	CTNNAL1	1
251.187	0.505639	0.00145009	MBNL3	1
12.5339	1.13159	0.171901	CLEC18B	0
131.961	0.504905	0.0393464	VWA5B2	1
184.134	0.50488	0.0135215	RNF125	1
29.5076	0.504869	0.438529	PODNL1	1
5.45749	0.50462	0.776376	DEGS2	1
68.0268	0.503159	0.185901	THAP2	1
1519.84	0.503057	9.38336e-15	DPYSL2	1
93.6908	0.502684	0.0477122	L3HYPDH	1
637.358	0.502427	3.40901e-09	UACA	1
171.481	0.502384	0.0269512	MYLIP	1
21.2701	1.12332	0.097171	ITGB7	0
6.3437	1.11906	0.367245	LOC728673	0
39.1143	0.50224	0.296418	SP5	1
143.332	0.50189	0.0123416	NPHP3	1
2798.86	0.501652	2.08419e-20	MISP	1
1823.64	0.501412	2.76706e-15	STAT1	1
178.674	0.500564	0.00860786	ALS2CL	1
12.4175	0.500503	0.656762	CHN2	1
26.9678	0.499816	0.437503	AGBL3	1
242.15	0.499192	0.000868559	PRRG4	1
464.482	0.499043	1.19907e-06	SVIL	1
1066.3	0.498228	1.03027e-09	ENDOD1	1
808.654	0.49812	6.02501e-09	BNIP3L	1
1002.65	0.497987	4.81975e-09	HLTF	1
198.661	1.11583	1.85e-13	FXYD3	0
26.2853	1.11477	0.0614347	DRD4	0
14.064	0.497427	0.546798	RFESD	1
6.2924	0.49694	0.730407	S100P	1
27.8999	1.11061	0.0257406	BVES	0
10375.1	0.496867	7.87965e-28	TPM4	1
23.0501	1.1099	0.0758517	CD33	0
17.2511	0.496472	0.594008	CCDC180	1
692.999	0.496365	9.39511e-07	LHPP	1
303.297	0.495527	0.000313559	ZNF385B	1
318.235	0.495464	0.00137435	ADAP1	1
4613.66	0.495452	1.3813e-28	SMURF2	1
316.353	0.495024	0.001493	CAPRIN2	1
2167.57	0.494928	3.83807e-16	TAX1BP1	1
17.4804	1.096	0.107167	PROZ	0
148.648	0.494475	0.0440125	IQCD	1
75.3516	0.494467	0.147892	NR4A3	1
7.3236	1.09464	0.271584	PLA2G4C	0
44.66	0.493249	0.426884	CCDC122	1
24.7335	0.492948	0.444874	LIN7A	1
5.77944	0.492825	0.762735	CDKN2B-AS1	1
5087.86	0.492758	3.36391e-13	NTSR1	1
90.735	0.491361	0.107711	ZNF425	1
60.6528	0.490691	0.179519	MECOM	1
73.1937	0.490604	0.13071	GRB14	1
833.593	0.489798	4.79032e-09	UBASH3B	1
5.08664	0.489588	0.74067	SHC4	1
4529.64	0.489429	2.73508e-21	DUSP6	1
5051.43	0.489031	4.36741e-12	MT1E	1
16.2436	1.09363	0.189217	UBA7	0
4.37734	0.488871	0.808819	PRCD	1
9.10143	1.09222	0.246618	LOC101928674	0
25.8222	0.488638	0.453523	EMC6	1
8398.32	0.488536	1.81912e-17	NQO1	1
212.764	0.48819	0.00812957	SERGEF	1
12.5604	1.08736	0.263784	RDH16	0
9.4578	1.0864	0.331906	SGK2	0
1429.69	0.488186	2.90891e-11	ZMIZ2	1
894.314	1.08541	6.45631e-40	SERPINB5	0
35.9894	0.487745	0.378178	HEXIM2	1
314.031	1.08348	1.38481e-17	SNCG	0
29.4293	0.486704	0.380031	MBLAC1	1
5.98761	1.07999	0.434832	RSPH14	0
762.71	0.486432	2.4933e-07	NEK7	1
695.96	0.485885	1.07792e-06	MOB1B	1
350.049	0.483202	0.000796439	TSTD1	1
42.0522	0.48283	0.264763	OPRL1	1
83.4751	0.481702	0.102492	AGA	1
8.96191	0.481676	0.715866	LRRC37A5P	1
4.6199	0.481259	0.777947	PLAC8	1
24282.3	0.481203	2.39814e-06	RPS7	1
96.6137	0.481197	0.0481822	LRRC56	1
719.74	1.07878	1.60471e-21	LAMC2	0
288.416	0.480445	0.00110444	FAM43A	1
242.419	0.479172	0.0199515	PIK3R1	1
830.564	0.478967	1.51153e-09	ZNF185	1
4.45	1.0665	0.540917	SNORA65	0
4725.6	0.478796	1.60317e-13	S100A16	1
2533.77	0.478276	8.17912e-10	PPDPF	1
2471.58	0.477356	1.28662e-14	SIPA1	1
3517.14	0.47725	1.54939e-17	SPATS2L	1
107.287	0.47616	0.0560321	CCDC68	1
117.606	0.47592	0.121969	FICD	1
10.1524	1.06456	0.299193	HIGD1B	0
780.207	0.475082	1.24125e-07	VAMP8	1
170.691	0.474841	0.022513	ZNF75A	1
1032.55	1.06307	2.04399e-49	MAOB	0
11.8118	1.06169	0.294818	TMED6	0
517.016	0.474361	1.79378e-05	CASP6	1
295.683	0.474175	0.0336466	TMEM238	1
40.672	0.473943	0.282482	CCDC153	1
88.1646	0.473575	0.0662126	ARSD	1
505.685	0.473389	9.15719e-06	VAMP2	1
277.713	0.473104	0.00339882	SDCCAG8	1
4324.33	0.472633	4.84092e-24	ASPH	1
8.75295	1.05859	0.329613	C1QTNF3	0
190.459	0.472486	0.0131032	FAM120C	1
4.884	1.05215	0.482681	PTENP1	0
30.8571	1.04912	0.0183374	CYBB	0
245.833	0.471956	0.00320512	TRAPPC6A	1
2015.63	0.471892	1.41395e-11	TRIM8	1
288.365	0.471332	0.00179888	IFI27L1	1
4705.02	0.47096	7.35042e-10	ITGA3	1
35.0178	0.470652	0.394271	TMEM198B	1
261.429	0.470652	0.00262872	ZNF274	1
92.1911	0.469859	0.10486	ZNF268	1
168.956	0.469362	0.0137977	ABHD8	1
12.2951	0.469343	0.613075	FGF22	1
42.6365	0.469254	0.29756	TSACC	1
8.762	1.04771	0.371307	LOC93429	0
4035.82	0.468803	2.97806e-21	WBP2	1
1474.71	0.468541	5.60617e-09	RALB	1
10.309	1.04467	0.256303	ELFN2	0
111.133	0.468464	0.0606641	TFPI	1
262.175	0.468416	0.00345106	UNC13D	1
2612.69	0.465976	2.33323e-12	CUEDC1	1
22.0894	1.04376	0.126415	LINC02323	0
10080.7	0.465764	1.98875e-28	TRIB1	1
254.867	0.465508	0.00180131	IFT88	1
6.24291	0.465077	0.735156	NRSN2	1
5.61058	1.04071	0.458931	PI16	0
238.497	0.464631	0.0111555	HBP1	1
55.5761	0.464276	0.176586	LBX2	1
17.487	1.0398	0.125359	MCRIP1	0
107.327	0.464103	0.0682664	ZHX2	1
9.61266	0.463794	0.710578	NXNL2	1
530.353	0.463749	0.00681039	ADAMTS14	1
10.2706	1.03733	0.279347	ASIC4	0
310.389	0.463467	0.00161963	PLEKHA5	1
21.1691	1.03106	0.0906552	IFITM1	0
302.999	0.462924	0.000784171	POLR3GL	1
9.81645	1.02971	0.322791	MMP24	0
176.545	1.02727	1.47623e-09	ANTXR2	0
1413.19	1.02455	8.15593e-60	ACSL5	0
8.63331	1.02362	0.373466	LOC441204	0
1575.62	0.461968	4.2735e-13	ETV5	1
6.80865	1.02244	0.450245	MILR1	0
29.7772	0.461956	0.438176	ACBD6	1
98.898	1.01985	5.99938e-05	MACC1	0
7.67848	1.01671	0.316907	LINC00243	0
36.821	0.46171	0.336415	LPXN	1
13173.4	1.01646	1.34782e-110	ANXA1	0
57.5918	1.01177	0.00391573	PSORS1C1	0
3979.88	0.460896	9.49835e-14	SLC20A1	1
4555.2	0.460213	4.51293e-23	PERP	1
25.464	0.459797	0.526885	THBS3	1
7.83697	0.459596	0.719451	KANSL1-AS1	1
1485.89	0.459027	9.15777e-12	HOOK2	1
5.36065	1.01109	0.48788	GLUD2	0
127.78	0.458837	0.0570711	EML5	1
8.19879	1.00903	0.315836	TTYH1	0
256.91	1.00209	1.25116e-11	CCDC9B	0
5167.98	0.458739	5.53433e-23	TSC22D1	1
11.9504	1.00143	0.211229	LINC02405	0
5.95281	1.00035	0.515387	LOC100507564	0
9.67626	1.00003	0.30494	USP6	0
12.8251	0.45871	0.659509	CLIP3	1
4972.13	0.458468	0.00011071	S100A10	1
124.015	0.458166	0.0490017	CBLB	1
356.753	0.999498	5.10707e-17	PAQR5	0
175.474	0.458158	0.0204151	IRF2	1
6.6635	0.457883	0.764361	SSC5D	1
69.2727	0.457665	0.224614	ZSWIM4	1
45.08	0.456771	0.261047	EFHC1	1
775.337	0.456597	6.8894e-07	KCTD15	1
501.409	0.456482	7.10226e-05	ANKRD12	1
5.53761	0.998543	0.433832	DRC7	0
617.275	0.456111	2.40375e-06	SOX13	1
7257.05	0.455848	1.6436e-23	BCL2L1	1
6.29748	0.995953	0.45569	DDX25	0
28.9545	0.455808	0.473647	ZNF527	1
67.2811	0.455665	0.215511	HOTAIRM1	1
55.0629	0.455379	0.329862	SLC16A6	1
6.84923	0.995621	0.33598	LINC01572	0
5.07429	0.995254	0.587017	PDZK1	0
154.662	0.454975	0.0146229	NIPAL2	1
11.9817	0.454269	0.630599	ARIH2OS	1
90.1332	0.453574	0.0847864	MAP3K8	1
286.758	0.45356	0.00717128	AAED1	1
313.509	0.453348	0.00765707	PRKCH	1
390.033	0.452791	0.000300091	BFSP1	1
25.1282	0.995081	0.0685709	GUCY1B2	0
5.67662	0.992941	0.428053	GALR2	0
6.44779	0.991696	0.397302	DNAAF4	0
566.397	0.452705	1.05754e-05	EXT1	1
405.165	0.991087	5.38056e-17	AQP3	0
295.538	0.452513	0.00390506	OTX1	1
99.6641	0.990294	4.77669e-06	SQOR	0
12.3778	0.452483	0.656167	VAX2	1
11.8535	0.97701	0.275739	LOC643201	0
7752.39	0.45203	7.80664e-32	CAPN2	1
27.5972	0.971182	0.0391492	MT1X	0
148.765	0.451154	0.0203843	RGS20	1
14.4028	0.970585	0.213955	NOX1	0
34.8188	0.450712	0.36323	SBF2-AS1	1
259.623	0.450378	0.00086854	DHRS1	1
8.96498	0.450084	0.701618	TCTEX1D2	1
267.367	0.449669	0.00429976	TTC31	1
29.4224	0.970146	0.0636443	LOC101929240	0
42.6451	0.449564	0.449994	GPS2	1
172.852	0.447767	0.0162442	TAOK3	1
6.2569	0.969369	0.525573	RORC	0
433.475	0.447689	0.000222755	LPP	1
262.062	0.447271	0.00732739	MAPRE3	1
2783.01	0.446915	9.68173e-12	AHCTF1	1
9.88475	0.968997	0.338404	NDUFV2-AS1	0
14.9191	0.446772	0.614866	CLDND2	1
12.0308	0.967972	0.235556	LOC101927811	0
4.90443	0.966204	0.521994	ANKRD45	0
5.322	0.965833	0.512406	ACTA1	0
6.18175	0.446014	0.752205	RGS5	1
118.959	0.444725	0.0813919	MORN2	1
665.335	0.444638	4.77669e-06	CCDC115	1
9.98793	0.444635	0.746147	ASB3	1
1692.05	0.443369	1.87649e-10	DYNC1I2	1
116.307	0.4433	0.108605	RIT1	1
53.3034	0.44323	0.310857	ZNF487	1
272.042	0.443078	0.0030712	PARP14	1
5.20532	0.442386	0.80393	TIGD7	1
6.03574	0.96014	0.587017	PDE6C	0
11.1385	0.958278	0.311985	ACRV1	0
5.14198	0.956383	0.54661	LOC400706	0
848.162	0.441845	2.51478e-07	PLK3	1
149.668	0.441617	0.0512891	FOXF1	1
186.441	0.95466	4.2046e-09	IRF7	0
1946.1	0.441465	6.81858e-12	ACAT2	1
408.277	0.441328	0.000175493	BTBD3	1
353.93	0.441036	0.000412612	PSD4	1
41.2688	0.440797	0.357812	ORAI3	1
574.842	0.440491	2.35275e-05	CEP120	1
101.573	0.439985	0.0795694	SLC2A11	1
26.1687	0.43972	0.465169	EFCC1	1
11.2531	0.95341	0.32587	GRIN3B	0
32.113	0.439533	0.470821	PPP1R32	1
2770.72	0.439375	5.61974e-14	TGIF1	1
2263.66	0.439367	3.82126e-12	PHC2	1
1186.93	0.438959	7.64796e-07	PJA2	1
34.9307	0.438892	0.461477	PMEPA1	1
2604.12	0.436543	9.01124e-18	SHC1	1
7.28606	0.95217	0.448565	LINC02356	0
6.88856	0.950704	0.429334	NLRC4	0
20.6361	0.435091	0.598392	ARHGAP24	1
8.22238	0.434689	0.761485	ZNF410	1
283.956	0.434062	0.0156238	NCOA7	1
23.9053	0.948961	0.115616	ANKRD22	0
348.026	0.434045	0.00118384	RBMS1	1
74.9399	0.43356	0.19491	SLC30A4	1
5.21313	0.948787	0.578108	HSD17B13	0
471.452	0.432948	8.82519e-05	PFKFB4	1
11.4698	0.948175	0.263403	NPIPB11	0
15098.5	0.432461	2.2506e-19	YWHAQ	1
14.7959	0.432015	0.716803	MCMDC2	1
48.6497	0.431997	0.335164	EOMES	1
15.9728	0.947442	0.203716	LOC101929295	0
543.919	0.4318	4.74432e-05	SH3YL1	1
724.078	0.431134	3.50013e-06	SMOX	1
10.4538	0.429273	0.672054	SPATA1	1
324.652	0.429215	0.00573562	DNAJB9	1
11304	0.429108	1.5688e-28	CCND1	1
173.465	0.428561	0.0192055	RAB5B	1
1095.7	0.427943	8.87892e-10	LRRFIP2	1
1997.29	0.427636	1.58829e-11	TMEM167A	1
1192.06	0.427173	2.70111e-07	GOLGB1	1
70.412	0.941914	0.00283546	CFAP43	0
9.95597	0.941587	0.373251	LOC101929099	0
84.0244	0.427053	0.175266	C4orf33	1
143.226	0.42702	0.113456	FPGT	1
698.612	0.426282	1.28175e-05	TRADD	1
558.334	0.94009	1.16719e-17	KRT15	0
1596.73	0.425775	1.41395e-11	MSX2	1
638.206	0.93932	1.75053e-24	LYSMD3	0
1053.66	0.425528	1.7279e-06	NR1H2	1
2329.66	0.424995	1.55834e-07	MSMO1	1
472.373	0.424734	0.000306882	CFLAR	1
520.663	0.938821	1.43541e-13	SERPINE1	0
13.7247	0.937061	0.362851	LINC01876	0
41.4088	0.934402	0.0297268	ZNF585A	0
17.3032	0.424299	0.577629	SLC25A5-AS1	1
5.16217	0.42413	0.804282	ATP6V0A4	1
47.0761	0.423934	0.272553	SAMD10	1
83.4701	0.423446	0.128824	ZNF503-AS1	1
29.5593	0.42331	0.4985	CD274	1
48.1862	0.422667	0.304474	ZNF438	1
4.73248	0.933257	0.502865	TNFSF13B	0
342.922	0.422534	0.000851033	UBL3	1
119.98	0.422204	0.123702	GLT8D2	1
28.2181	0.422129	0.485739	HSD17B1	1
355.122	0.421727	0.00219336	BTBD10	1
5.12287	0.929937	0.536356	NHLH1	0
918.639	0.421407	8.0254e-06	FLYWCH2	1
273.235	0.421384	0.0276011	STAMBPL1	1
871.283	0.421363	2.47529e-06	UTP23	1
430.512	0.42086	0.182171	MALAT1	1
1658.26	0.420526	9.93136e-10	DMTN	1
3679.94	0.419643	6.80403e-23	ALDH1A3	1
228.311	0.41906	0.0590645	SLC22A18	1
89.05	0.929708	0.00029167	LINC00941	0
16.6696	0.928597	0.119199	NUTM2D	0
43.6463	0.419016	0.420128	RGS6	1
2257.9	0.418604	5.27031e-10	CMTM6	1
510.13	0.41831	0.000231112	STXBP3	1
89.4192	0.418136	0.221779	ERCC5	1
89.4192	0.418136	0.221779	BIVM-ERCC5	1
1113.67	0.928228	4.90548e-34	CST6	0
1413.72	0.927376	1.68366e-40	CITED2	0
374.228	0.417944	0.000885994	SHB	1
61.3735	0.417705	0.252065	FAM161B	1
42.3423	0.417286	0.328072	GABARAP	1
2429.81	0.417282	2.18555e-12	LRRFIP1	1
25.1453	0.92335	0.078956	MIR3936HG	0
611.649	0.417175	9.42112e-06	PDE6D	1
15.1474	0.416826	0.630901	TAPT1-AS1	1
5.1515	0.922506	0.513894	LINC01534	0
112.399	0.921995	0.000191443	BANK1	0
90.1562	0.415547	0.242257	BEND6	1
8.74466	0.91847	0.416596	TLR3	0
3310.72	0.4154	3.2396e-15	SMTN	1
2158.17	0.415315	2.41315e-11	SERPINB6	1
119.63	0.415063	0.0855405	ST3GAL6	1
4.74261	0.917081	0.580124	HGFAC	0
247.105	0.414766	0.00856163	SHROOM2	1
13.9911	0.916784	0.211027	KRT14	0
910.063	0.414757	8.01129e-06	TMEM219	1
7.12882	0.414379	0.757726	CIITA	1
334.299	0.414061	0.00170295	CREBL2	1
774.874	0.413944	5.3858e-06	SLC35D2	1
7.2008	0.413932	0.757215	CCDC102B	1
678.204	0.413648	2.53085e-05	MED18	1
185.208	0.412205	0.106473	NIPSNAP3A	1
131.089	0.411932	0.0660858	C1orf50	1
3035.5	0.411884	2.55639e-08	MACF1	1
3035.5	0.411884	2.55639e-08	KIAA0754	1
1533.81	0.411862	1.34306e-08	PTPN6	1
1939.55	0.41123	7.98269e-12	SNX9	1
9.37693	0.411124	0.77359	AQP1	1
192.876	0.410878	0.0325176	GORAB	1
23.9635	0.40898	0.508735	UGDH-AS1	1
455.397	0.408256	0.000216554	GSKIP	1
506.801	0.408095	0.00170948	FAM107B	1
1027.66	0.407607	8.08557e-06	ANXA4	1
50.9353	0.916181	0.00972299	DES	0
26.0207	0.915732	0.132018	LOC100506098	0
128.923	0.407513	0.0836182	C6orf99	1
513.881	0.407226	0.000594823	SIX4	1
9690.47	0.406894	1.81696e-13	ANXA3	1
89.2489	0.405634	0.169892	TNFSF12	1
15.246	0.405499	0.647825	FTCDNL1	1
30.5933	0.914199	0.0472661	POLD4	0
7.31307	0.907823	0.400872	ZNF599	0
409.892	0.907636	4.58143e-15	TRIML2	0
243.144	0.405035	0.0237399	R3HDM2	1
1752.65	0.404923	1.58763e-07	KLF5	1
9605.07	0.40457	4.09372e-18	CAPN1	1
4.53175	0.905122	0.646522	ZKSCAN7	0
9.2237	0.404256	0.736211	SLC46A3	1
2188.51	0.403864	3.54875e-11	DEPDC1	1
10.3092	0.902921	0.414439	INSL3	0
6.41012	0.902374	0.465729	CCDC87	0
6.87415	0.900764	0.462556	SPRED3	0
29.6139	0.403666	0.536509	IL1RAP	1
1007.31	0.403606	1.1089e-07	CCDC9	1
137.877	0.897986	2.90233e-05	RNF128	0
1315.49	0.403416	3.8945e-10	PPP1R26	1
463.925	0.403329	0.000784171	TFB1M	1
2292.15	0.403267	3.9212e-12	SEC14L1	1
455.538	0.403161	9.7089e-05	HERPUD2	1
5190.38	0.402986	3.164e-13	VASP	1
431.957	0.402692	0.00572815	LATS2	1
686.209	0.402654	1.97997e-05	FAM114A1	1
132.861	0.402099	0.0659135	MBLAC2	1
77.8321	0.40165	0.253209	CEP85L	1
1909.76	0.401563	3.83742e-07	SSH1	1
3069.14	0.40119	3.53776e-13	ACADVL	1
837.024	0.400236	6.39893e-06	CDK6	1
351.659	0.400156	0.00245837	PC	1
836.926	0.399788	0.000147341	ABHD14B	1
683.986	0.399189	2.88992e-05	HIBADH	1
59.9303	0.398887	0.299301	C14orf28	1
35.2371	0.895754	0.0314661	GPRC5D-AS1	0
5.48989	0.398588	0.814211	CLN3	1
767.804	0.398564	2.87726e-05	RNF181	1
497.406	0.398174	4.79726e-05	SFR1	1
642.607	0.397785	0.00163199	STAT6	1
20.1653	0.89519	0.245451	CCDC28B	0
79.8815	0.397677	0.23246	TP53INP1	1
1412.48	0.397386	1.01189e-07	KCTD9	1
2069.85	0.894576	2.62825e-42	CAVIN3	0
28.366	0.894187	0.174039	SHC2	0
79.9142	0.397248	0.341632	ULK2	1
1535.46	0.396607	1.5483e-06	MYO6	1
5.16529	0.890598	0.567278	HBA2	0
5.7296	0.890492	0.521423	ARMH1	0
1874.04	0.890336	2.19292e-41	LOC100506403	0
95.484	0.888875	4.94298e-05	MYH3	0
67.7761	0.396298	0.339081	CSAD	1
377.671	0.396101	0.0127162	DGKA	1
2741.93	0.395676	4.60642e-09	ALAS1	1
462.854	0.395515	0.000919047	SGMS1	1
37.565	0.395089	0.405143	ZNF575	1
6.40311	0.884776	0.556606	VMO1	0
85.2894	0.395053	0.248439	ZNF674-AS1	1
401.13	0.394871	0.0243636	AP1S2	1
1053.11	0.393876	1.11163e-07	ABI1	1
6.57276	0.393826	0.76533	TMEM229B	1
34.9162	0.884408	0.0597156	CEACAM19	0
1205.4	0.393641	2.76109e-06	COX17	1
1926.7	0.393001	9.01802e-10	CHMP2B	1
738.915	0.392267	1.75235e-05	ZBTB38	1
29.4924	0.392213	0.521029	NPAS1	1
4046.56	0.391693	1.12339e-11	PXN	1
1263.44	0.391519	3.12009e-08	CMAS	1
935.794	0.391133	4.28223e-05	SLC16A5	1
1345.04	0.390902	3.49643e-06	SLC25A4	1
10.2472	0.883893	0.390467	LOC101930071	0
4.8616	0.880042	0.558406	LOC100506688	0
44.1849	0.878595	0.0129981	PKD1L2	0
2861.53	0.390857	2.66873e-13	TES	1
119.444	0.390799	0.123021	BBS9	1
6818.68	0.390578	3.35546e-07	GPRC5A	1
18.5836	0.875187	0.140592	SMIM1	0
634.35	0.868043	3.38108e-21	TM7SF2	0
4.91181	0.867945	0.538059	LOC101929128	0
278.967	0.390183	0.0161947	TRPT1	1
26.8085	0.389027	0.53385	ZEB1-AS1	1
493.257	0.388676	0.00139189	MIER1	1
1080.32	0.867349	1.13481e-31	UCA1	0
656.994	0.388657	0.00018328	DLGAP4	1
23.7418	0.388615	0.624964	CABP1	1
5746.89	0.864573	2.2441e-44	EREG	0
544.86	0.388339	9.23007e-05	PIM2	1
423.852	0.38817	0.0020393	HINT2	1
24.4518	0.860275	0.182171	FAT4	0
528.116	0.387642	0.00105648	STAU2	1
15.1239	0.857296	0.224485	TSKS	0
1056.8	0.387613	9.97963e-05	NQO2	1
7.05447	0.855866	0.513665	PITRM1-AS1	0
6.20022	0.387572	0.824033	GNG10	1
3832.44	0.387442	1.80125e-08	MYL12A	1
78.8164	0.387329	0.241806	PTPRM	1
634.168	0.387278	0.00234065	RNF43	1
1014.86	0.852062	1.3907e-28	ADGRG1	0
10.652	0.852002	0.344475	ASAH2	0
7.59119	0.849872	0.469479	LOC101929523	0
1724.06	0.386523	5.33582e-10	TCF7L2	1
13.301	0.386377	0.720594	FOXJ1	1
236.506	0.386137	0.0159238	CARD8	1
68.5261	0.386128	0.314079	TMEM17	1
69.1568	0.385353	0.264303	DHRS12	1
183.378	0.385025	0.0371868	TET2	1
183.682	0.384899	0.0564231	SLC6A9	1
9.64415	0.848149	0.344405	ODF3L2	0
42.2659	0.384276	0.36828	THAP7-AS1	1
1080.91	0.846797	6.33617e-28	CETN3	0
296.513	0.384135	0.0228871	WIPI1	1
42.7658	0.383985	0.436657	ATP5S	1
844.397	0.38375	3.7604e-06	LARP6	1
329.453	0.383637	0.00331859	FAHD2A	1
26.4697	0.383576	0.594974	EGR4	1
153.843	0.846297	1.27331e-05	TSPAN18	0
334.647	0.383242	0.00473339	SPSB2	1
513.049	0.383029	0.00123942	MPC2	1
19.0445	0.383001	0.643005	LINC01119	1
18.553	0.84491	0.203806	CCDC110	0
397.904	0.382383	0.0036018	CHST11	1
708.791	0.382099	0.000289909	STIM1	1
13.3354	0.841071	0.295453	LOC145694	0
169.187	0.381853	0.0678088	SPRY2	1
64.6714	0.381726	0.299722	HYI	1
1939.32	0.38148	3.42211e-07	PGM1	1
186.046	0.84068	4.75928e-07	ZNF467	0
77.8626	0.381253	0.244801	CD99P1	1
263.014	0.380972	0.0133394	OGG1	1
448.404	0.380958	0.00857205	C12orf57	1
32.3411	0.379148	0.534639	CCDC62	1
81.6019	0.378833	0.29648	HOXC6	1
234.858	0.378663	0.0470816	KIF13B	1
5.92431	0.378014	0.820883	EFCAB13	1
631.387	0.377834	0.000135336	CHMP1B	1
8.31046	0.837819	0.491944	SOX30	0
27.652	0.832006	0.169823	TRIM29	0
94.5425	0.377548	0.259982	ZNF449	1
2295.67	0.377369	2.72306e-10	CPSF3	1
150.777	0.377344	0.0791641	EPHB3	1
15.2089	0.831901	0.269828	GJC2	0
5.33314	0.831429	0.5415	NLRP14	0
74.9502	0.828397	0.00360669	CRACR2B	0
1209.35	0.377243	1.08289e-08	MAP7	1
224.636	0.826582	1.40867e-06	MOSMO	0
280.486	0.377052	0.00941706	CCDC82	1
224.636	0.826582	1.40867e-06	LOC102725138	0
495.482	0.376978	0.000306208	MUS81	1
5.93757	0.825565	0.521994	AQP7	0
461.822	0.37697	0.000406918	COBL	1
23.2434	0.824666	0.14701	CASP10	0
137.469	0.376959	0.14765	APBB3	1
15.3762	0.376916	0.684701	C15orf65	1
36.3892	0.824466	0.0867865	SPARC	0
397.018	0.376763	0.00722415	ROGDI	1
61.3011	0.376089	0.347328	TTLL1	1
129.902	0.375999	0.117815	AMDHD2	1
117.386	0.37565	0.157198	CCDC146	1
56.9017	0.37564	0.412839	SLC25A35	1
1474.57	0.37549	4.23837e-05	SCNN1A	1
8.04408	0.375455	0.789372	OR7E14P	1
9.83576	0.82376	0.410446	CFAP70	0
484.254	0.375088	0.000511166	ASL	1
2238.62	0.374637	7.47042e-11	TJP1	1
1090.71	0.373931	2.00855e-06	RNF19B	1
438.26	0.373701	0.00300584	CLMN	1
572.972	0.373358	0.00206741	LINC00511	1
271.305	0.373264	0.0223159	TMEM80	1
1263.16	0.373162	5.35245e-08	ACD	1
29.9638	0.372873	0.635564	CROCCP3	1
1329.91	0.372557	4.95145e-06	SH3GLB1	1
582.885	0.371939	0.00143937	THYN1	1
116.294	0.817016	0.000154272	TBC1D19	0
87.6893	0.371693	0.288834	C19orf81	1
611.947	0.370476	9.24083e-05	SEC24D	1
25.8135	0.815285	0.146509	KRT16	0
444.307	0.369911	0.00164913	RUSC2	1
113.821	0.813322	0.000393965	TRIM38	0
307.139	0.369364	0.0196038	TBCK	1
20.5664	0.811048	0.229654	RPP21	0
975.871	0.369244	4.93146e-06	RNASEH1	1
20.5664	0.811048	0.229654	TRIM39-RPP21	0
195.472	0.369065	0.0577072	RTN2	1
457.769	0.368966	0.00907242	FAM222B	1
499.644	0.368926	0.000980551	C11orf1	1
519.122	0.368598	0.00105269	RPS6KC1	1
1507.5	0.368302	1.80747e-05	MVK	1
156.788	0.36803	0.102025	GLIS3	1
1041.27	0.367916	1.94424e-05	CTDSPL	1
7372.54	0.36789	2.67137e-17	FAM3C	1
715.903	0.367159	0.000456351	ARFRP1	1
34.4904	0.366378	0.525917	MC1R	1
808.153	0.366185	8.73289e-05	NCK2	1
166.303	0.365701	0.0565644	ICA1	1
10.9858	0.809221	0.40707	CYP2D7	0
377.325	0.365518	0.00448284	CLUAP1	1
19.8028	0.365136	0.683304	HTR7P1	1
1567.49	0.364678	2.58607e-08	FURIN	1
15.3027	0.806337	0.305407	LOC101927989	0
92.1533	0.805119	0.00426721	SLC37A2	0
4.44503	0.803936	0.607373	LOC100506797	0
592.428	0.364418	0.000194855	SKAP2	1
24.7638	0.803329	0.166283	ZNF577	0
389.135	0.364294	0.00275754	MIF4GD	1
175.014	0.36409	0.0570966	LOXL1-AS1	1
8526	0.363693	2.91237e-11	CYB5R3	1
13.6547	0.802694	0.361161	PON3	0
321.262	0.363626	0.0126702	MAPK7	1
1021.73	0.802514	2.20824e-22	CDA	0
14.348	0.802445	0.247672	DHX58	0
32.6569	0.363565	0.474394	FAM89B	1
17505.5	0.363365	8.52805e-08	LGALS1	1
1375.4	0.363018	1.68685e-07	FRMD5	1
64.0883	0.362609	0.360312	C3orf67	1
1691.33	0.362562	0.000135309	BLVRB	1
188.437	0.362371	0.0600962	ERCC6	1
188.437	0.362371	0.0600962	PGBD3	1
5.51427	0.802098	0.61914	IQUB	0
201.658	0.801963	7.99158e-07	LTBP2	0
29.8767	0.801312	0.14765	HLA-DRB1	0
1771.34	0.362298	1.87523e-08	APEX2	1
111.304	0.361938	0.178175	SHANK2	1
99.7107	0.361851	0.182177	PCLO	1
12.2709	0.36162	0.719634	PROCA1	1
82.7787	0.361538	0.244592	LEPR	1
710.048	0.361516	0.000437335	KCTD13	1
195.606	0.360728	0.0912231	PTPRH	1
5.52251	0.800118	0.628316	SIGLEC16	0
269.065	0.360667	0.0312413	MAGI3	1
6.25342	0.799702	0.508108	LINC01814	0
59.4459	0.360234	0.318308	METTL25	1
404	0.360145	0.0181841	ISCA2	1
5704.49	0.359685	2.86851e-09	CDT1	1
13.9744	0.796785	0.337163	FAM166B	0
127.003	0.359673	0.154137	TMEM150A	1
365.766	0.359387	0.0037038	BLZF1	1
369.262	0.359007	0.00506963	SIRT5	1
40.0726	0.358541	0.514215	ZNF283	1
261.921	0.358437	0.0353199	NEDD4	1
5.74867	0.796194	0.566893	BIN2	0
16.5161	0.794539	0.290786	PICART1	0
30.298	0.358311	0.583295	ILDR1	1
197.615	0.358236	0.0479922	RNF24	1
4.7138	0.794011	0.574313	HOXA2	0
216.15	0.358011	0.0599791	HOXB6	1
5130.5	0.792592	8.00875e-30	S100A4	0
14.1558	0.78966	0.287311	ENTPD8	0
28.2657	0.357346	0.636285	ENTPD3-AS1	1
278.875	0.357315	0.0170903	CNEP1R1	1
106.638	0.787321	0.000370404	LOC171391	0
311.825	0.356978	0.00872114	C2orf68	1
329.349	0.35661	0.0253272	PNPLA8	1
58.6257	0.356429	0.421301	CPEB3	1
2322.44	0.356423	5.99807e-11	PSME2	1
20.6046	0.35601	0.649308	CCDC96	1
10.9063	0.786007	0.39455	EBI3	0
1614.32	0.355769	3.04835e-06	AIFM2	1
1482.69	0.355523	4.10816e-07	NFYC	1
291.973	0.355444	0.0174036	RELB	1
6.93229	0.784957	0.537197	TVP23A	0
12.6486	0.354616	0.761615	AMACR	1
28.0177	0.783656	0.108924	C8orf44	0
371.124	0.354197	0.0210245	CDK17	1
5043.08	0.354044	8.57301e-09	MYL6	1
4.63571	0.78356	0.631154	LOC101929516	0
228.1	0.353952	0.123297	SEPSECS	1
6383.13	0.353912	2.58507e-09	PRDX6	1
173.84	0.353812	0.0754756	MTHFD2L	1
320.417	0.353768	0.0323816	MZF1	1
42.8967	0.353616	0.5436	SWSAP1	1
603.099	0.353611	0.00220916	AGO3	1
45.6008	0.353289	0.431065	KLF9	1
97.6191	0.78171	0.00473599	COL11A2	0
1781.1	0.352605	4.03671e-07	OSBPL8	1
7.90434	0.352527	0.787498	IKZF2	1
237.573	0.351787	0.0354948	SEC14L2	1
1703.99	0.351764	2.88063e-07	TOB1	1
878.006	0.351415	6.63182e-05	ACTR10	1
420.231	0.351314	0.0086098	WDR4	1
3338.73	0.351239	3.47012e-12	IDH1	1
884.986	0.350967	0.000737604	PIR	1
369.497	0.350928	0.0108585	BICD1	1
176.281	0.350884	0.110535	TMEM144	1
311.167	0.350812	0.00934003	PQLC3	1
433.516	0.35081	0.00388478	SHROOM1	1
564.142	0.350716	0.00488502	OSTF1	1
14.6535	0.78069	0.382293	CCDC81	0
3474.99	0.350544	2.42753e-13	PYGB	1
645.532	0.350366	0.000282445	MAGOHB	1
233.313	0.350333	0.0240998	C19orf12	1
270.565	0.35007	0.0146214	NPNT	1
493.473	0.34987	0.00301916	MICAL1	1
5.02289	0.34945	0.845508	ARHGAP31-AS1	1
1104.47	0.7802	2.27114e-11	ONECUT3	0
443.338	0.348908	0.00705878	NR3C1	1
66.7404	0.348842	0.371239	ZNF860	1
860.687	0.779658	1.49764e-24	GPAT3	0
38.9192	0.348506	0.544564	HIST1H2AG	1
362.21	0.348198	0.00765865	MOCOS	1
1350.33	0.34785	7.42215e-06	ITGB1BP1	1
811.068	0.347278	0.000164972	SUPT20H	1
214.642	0.346997	0.0452784	PPP2R5B	1
8.60016	0.779542	0.572425	LRRC69	0
68.1056	0.346943	0.378877	FBXO16	1
334.161	0.346838	0.0346795	RRNAD1	1
6245.45	0.346821	6.9556e-11	ANXA5	1
1391.22	0.346782	1.0988e-06	IMPA1	1
828.153	0.346112	0.000146836	HSPB11	1
17609.1	0.77775	2.29279e-38	S100A6	0
5.41733	0.775456	0.627728	SEMA3F-AS1	0
8693.04	0.345555	1.22469e-15	CAP1	1
539.33	0.345026	0.0065801	TRIP4	1
2503.39	0.773418	5.48385e-41	SERPINE2	0
14.7715	0.772521	0.280148	TRIM74	0
116.618	0.344822	0.168959	FAM229B	1
13.4638	0.344646	0.710124	PET100	1
1662	0.343913	3.7473e-06	GOLGA4	1
869.953	0.343891	4.8142e-05	COMMD6	1
2509.62	0.343814	5.26457e-07	LITAF	1
4937.49	0.343565	4.94483e-11	CAV2	1
418.371	0.343417	0.0108506	OXR1	1
48.0846	0.343416	0.415823	SDCBP2-AS1	1
367.577	0.343374	0.00948549	CNST	1
31.169	0.770953	0.229174	OVOS	0
765.814	0.343339	0.000273575	SUPT4H1	1
856.912	0.343324	0.000172477	CREB3L2	1
447.728	0.342923	0.0110182	POC5	1
7321.69	0.342904	4.02407e-09	LSR	1
223.877	0.342878	0.0816733	PTK2B	1
6.08671	0.770672	0.614212	LOC101059948	0
83.003	0.342818	0.316743	ZNF530	1
1915.88	0.34276	4.65568e-07	SH3RF1	1
142.798	0.34263	0.141496	ZNF362	1
1003.18	0.342448	0.000734233	CEP250	1
613.785	0.342438	0.000305116	TRIM7	1
881.143	0.770146	2.46714e-19	MYH15	0
213.986	0.342386	0.0456201	CTBS	1
871.673	0.342367	9.11377e-05	RAB5A	1
400.353	0.342022	0.0103367	RIC8B	1
209.245	0.341908	0.0868437	TMTC2	1
621.7	0.341739	0.000802693	CCDC90B	1
7.40364	0.764863	0.520632	ZNF460-AS1	0
529.221	0.764794	8.17776e-11	GLRX	0
28.8831	0.76381	0.162541	VILL	0
297.369	0.341534	0.018709	RNF217	1
804.78	0.341234	9.97963e-05	KLHL2	1
22.3287	0.763246	0.287822	MUC1	0
6.29944	0.341199	0.853285	RAB19	1
1606.48	0.341136	2.41561e-07	FLYWCH1	1
538.43	0.341111	0.00172202	SLC7A11	1
125.539	0.341075	0.200501	DTWD2	1
17.4806	0.762934	0.28881	IL23A	0
711.82	0.340888	0.00119686	INTS6	1
317.734	0.340819	0.0122731	SYBU	1
240.549	0.340727	0.0289314	PPIC	1
20.3202	0.762845	0.267313	DNASE1L2	0
344.522	0.761728	1.95999e-07	SLC27A1	0
1073.23	0.340492	3.86904e-05	ARHGAP21	1
7.8226	0.759818	0.502865	MAP7D2	0
265.2	0.340166	0.0289202	MTMR10	1
105.435	0.340001	0.221008	C12orf76	1
69.381	0.339185	0.440278	ATG16L2	1
165.913	0.339115	0.136437	HHLA3	1
3455.59	0.338859	8.50042e-07	MVD	1
254.831	0.338748	0.0972518	LZTFL1	1
17.4008	0.75702	0.312435	UPK1A	0
490.823	0.338691	0.00729641	PLEKHM1	1
3076.44	0.338398	7.10778e-11	IRF2BPL	1
2711.91	0.338357	1.771e-09	KCMF1	1
592.759	0.756277	3.17629e-09	AHNAK2	0
2380.02	0.755952	8.36324e-26	FXYD5	0
7.64312	0.338343	0.848182	SOX6	1
3502.86	0.338171	1.02344e-07	LLGL2	1
191.9	0.337883	0.126192	HECA	1
16.7959	0.755462	0.319366	SLC16A8	0
244.563	0.337778	0.0482561	BAZ2B	1
13.7584	0.753828	0.415312	PDZD2	0
9.64127	0.753171	0.388857	LOC100049716	0
349.528	0.337412	0.0908903	SEMA3B	1
5.52625	0.751674	0.59979	LOC101928053	0
2358.57	0.337284	5.5289e-08	PSME1	1
337.385	0.337244	0.0157627	ODF2L	1
392.369	0.336675	0.00310193	NAGK	1
6733.5	0.336155	8.0254e-06	PHLDA2	1
157.899	0.336136	0.133124	ARHGAP33	1
114.194	0.335924	0.245451	KTN1-AS1	1
15.3393	0.751151	0.298905	DDT	0
236.09	0.335496	0.0491146	DOPEY2	1
93.7415	0.335405	0.321494	SEMA6C	1
4.88635	0.335055	0.851407	LINC00612	1
686.991	0.335037	0.000251614	ABHD3	1
544.709	0.334758	0.00613625	HOMER3	1
15.3393	0.751151	0.298905	DDTL	0
127.677	0.334613	0.191482	ZNF114	1
166.375	0.334196	0.140096	APOC1	1
315.409	0.334031	0.0407223	RABL2B	1
306.999	0.334005	0.0142864	SLC35A5	1
281.117	0.748971	1.36961e-07	STXBP6	0
444.781	0.333721	0.0234238	JAG1	1
491.008	0.333709	0.0023688	NR1H3	1
961.494	0.333445	0.000380775	HDAC6	1
2533.18	0.333423	1.86182e-08	BAIAP2	1
88.6725	0.33326	0.338501	HDAC9	1
10.3445	0.746471	0.466868	HCST	0
82.9903	0.745658	0.00969836	MUM1L1	0
1211.33	0.333199	3.08448e-05	DNMBP	1
47.2508	0.333062	0.472246	PRR19	1
1093.55	0.332808	0.000241177	SLK	1
639.049	0.332738	0.00430381	IAH1	1
184.597	0.332568	0.192774	KLF12	1
479.269	0.332366	0.0306353	MYBL1	1
677.202	0.332354	0.000911964	PDLIM2	1
487.076	0.332346	0.0082285	LHFPL2	1
45.2198	0.743302	0.04241	BTBD19	0
356.838	0.332163	0.0156238	SLC25A40	1
343.997	0.332117	0.0397001	PARP3	1
565.687	0.332078	0.00469621	NGLY1	1
25.8835	0.741624	0.21265	CRIP1	0
1387.37	0.332061	1.98806e-06	PPP1R2	1
4.50188	0.740714	0.70098	SPARCL1	0
329.736	0.331907	0.0294395	RCAN3	1
48.8832	0.740423	0.0606624	LANCL3	0
492.452	0.331738	0.0274376	SFI1	1
100.562	0.331262	0.296809	ZNF585B	1
29.4128	0.739983	0.243528	CCDC17	0
15.6572	0.7383	0.320117	FSCN2	0
26.8176	0.331126	0.603861	RAD51-AS1	1
1491.12	0.330783	1.74206e-07	SH3GLB2	1
17.802	0.33067	0.715542	C9orf43	1
25.6017	0.330654	0.601056	FCRLB	1
20.4296	0.738032	0.300888	LINC01303	0
77.1473	0.330329	0.390773	FAS	1
2152.12	0.330282	1.32425e-07	FGFRL1	1
276.618	0.330235	0.0457708	CEP128	1
9.90473	0.330099	0.757726	SPSB3	1
11.3284	0.737212	0.558679	LIN37	0
75.609	0.330037	0.344838	NDUFC2	1
8.61346	0.329999	0.81016	ZNF831	1
4.53058	0.731339	0.717586	MAGEA6	0
891.028	0.329536	0.00197899	CFDP1	1
92.1176	0.731264	0.00396195	RBPMS	0
16.6899	0.329527	0.737641	AARSD1	1
10.4344	0.730421	0.438176	TMIE	0
467.35	0.329492	0.0130793	STAT2	1
723.586	0.328983	0.00359606	TBC1D8	1
1833.58	0.328369	4.46472e-06	SLC2A4RG	1
1291.28	0.328301	0.00302415	EGFR	1
31.2552	0.728918	0.248866	C20orf204	0
69.6739	0.328202	0.345887	CCDC136	1
80.7212	0.328195	0.349031	NPEPL1	1
6.65183	0.728395	0.647271	C3orf20	0
190.542	0.725181	9.26732e-07	BICDL2	0
8.65971	0.722071	0.604488	LINC00894	0
446.358	0.32791	0.0247347	RASAL2	1
257.608	0.327551	0.0893985	STX1A	1
4.89035	0.721961	0.633722	DRICH1	0
10.6994	0.721181	0.449287	LRRC29	0
4264.5	0.7192	2.08769e-38	TINAGL1	0
211.195	0.717185	7.8677e-07	ABLIM3	0
2520.83	0.32725	1.88689e-10	PARP4	1
9.65971	0.716684	0.482436	SLC25A18	0
211.742	0.327116	0.100856	DUSP22	1
5.53911	0.716193	0.627147	TSPEAR-AS1	0
497.481	0.326614	0.00171474	ACTR1B	1
129.885	0.326358	0.273643	ERAP1	1
185.416	0.326333	0.112851	CYP4V2	1
15.1478	0.326284	0.732069	TTC30A	1
1327.69	0.326185	0.000115153	MYADM	1
15.7053	0.326163	0.690093	FER1L5	1
388.732	0.326051	0.0786628	AVEN	1
26.2739	0.714904	0.171623	DSC3	0
228.844	0.32574	0.0636625	WDSUB1	1
1759.26	0.325071	1.28802e-05	YAP1	1
25.3349	0.324834	0.614326	DEPDC4	1
1600.62	0.324545	6.16013e-06	PIP4K2C	1
3224.45	0.32452	5.93685e-10	HEXIM1	1
70.9154	0.324464	0.390375	TSSK6	1
53.7046	0.324407	0.48885	WDFY3-AS2	1
3855.77	0.324362	2.01898e-07	DNAJB6	1
1161.86	0.324271	6.44292e-06	POLR3G	1
846.997	0.324172	0.000159987	SHROOM3	1
788.795	0.323882	0.00028933	REEP3	1
100.344	0.323878	0.23315	LIN7B	1
609.191	0.323799	0.00444287	ZNF581	1
241.46	0.323731	0.104681	CCNG2	1
17.7438	0.323684	0.70417	FRAT1	1
2430.45	0.323614	9.00179e-09	MAPK1IP1L	1
5255.71	0.323307	3.2347e-09	TNFRSF12A	1
869.587	0.323267	0.000405326	ZFYVE21	1
5.16228	0.712487	0.714281	SMPX	0
1107.96	0.323234	2.10769e-05	ARHGEF2	1
3514.04	0.322929	2.41339e-08	NRBP1	1
21.4246	0.322384	0.713761	DMGDH	1
284.154	0.709731	4.65649e-07	YPEL5	0
874.277	0.322009	0.000125308	NEDD4L	1
559.743	0.321893	0.00539802	SDSL	1
8.27671	0.707249	0.564547	LINC00923	0
73.6572	0.321798	0.376577	PTPRB	1
4660.48	0.321597	1.13421e-12	PPP3CA	1
77.591	0.321313	0.322604	KIAA1841	1
545.969	0.321142	0.00597266	CCDC130	1
102.289	0.706595	0.011354	SAMD12	0
63.6256	0.320702	0.386263	FAM212B	1
215.974	0.320442	0.0649186	FBXO8	1
265.513	0.320215	0.0735972	MYNN	1
685.68	0.320203	0.00272043	EXOC4	1
14.5447	0.319372	0.799233	FAM228B	1
3899.34	0.319123	9.96097e-09	DVL1	1
131.465	0.706099	0.000492725	APOBEC3F	0
604.799	0.319053	0.0299156	XIAP	1
3657.29	0.319013	8.28184e-13	TRIP10	1
6.31262	0.704165	0.734076	CD14	0
166.208	0.318674	0.159658	C2orf42	1
172.905	0.318564	0.122787	AMN1	1
42.8963	0.318498	0.569869	MYL5	1
88.8918	0.318369	0.336284	RNF113A	1
76.3665	0.318366	0.490693	RUSC1-AS1	1
462.045	0.318284	0.0151932	IER3IP1	1
74.4266	0.318145	0.396958	PDZD7	1
1012.89	0.318041	0.00117859	PPCS	1
10.314	0.703693	0.425515	TMEM106A	0
268.955	0.317984	0.0579011	CPNE8	1
420.173	0.317899	0.00794135	TRNAU1AP	1
179.345	0.317774	0.19536	ABCD1	1
482.633	0.317697	0.00302415	GNB5	1
174.227	0.317475	0.117538	FYN	1
727.974	0.317421	0.000989549	VPS45	1
36.1705	0.317066	0.626986	SERTAD4	1
751.724	0.317019	0.000605459	STK17A	1
894.811	0.316924	0.000185207	ANKRD13D	1
1690.05	0.316076	5.18551e-07	GDA	1
331.916	0.315906	0.0440187	MMAB	1
3068.08	0.315679	1.71177e-07	TFG	1
452.435	0.315402	0.00570838	ARHGEF3	1
65986.8	0.314789	3.91756e-14	PKM	1
554.412	0.314694	0.0101216	ZBTB4	1
334.29	0.314189	0.0229487	CADPS2	1
211.683	0.31395	0.0810137	RNF170	1
1627.55	0.313646	1.47944e-05	C7orf50	1
108.024	0.313268	0.19093	TMEM254	1
724.138	0.31314	0.00131517	SLC25A24	1
228.753	0.312782	0.100704	TGFBR3L	1
418.554	0.31276	0.0219955	FAM200B	1
18.9534	0.702571	0.380975	SCOC-AS1	0
209.616	0.701929	1.75675e-05	LINC01963	0
132.719	0.701848	0.0135465	DNHD1	0
265.175	0.312561	0.0531965	ABHD4	1
94.2615	0.701428	0.00564001	ARSA	0
7464.25	0.312474	1.28531e-08	CNN2	1
724.359	0.312453	0.0021045	TICAM1	1
219.763	0.311982	0.0974044	PIGQ	1
14.107	0.701389	0.418667	HRAT92	0
209.866	0.311959	0.094887	NMNAT1	1
6.82628	0.700941	0.550933	SULT1C2	0
7.38725	0.700784	0.624274	ANGPT4	0
518.973	0.311551	0.00491986	FAM46B	1
886.915	0.31155	0.000266599	KLHL12	1
33.5206	0.311335	0.581267	TMBIM4	1
226.211	0.310926	0.16204	IL10RB	1
73.6375	0.69928	0.016204	ECM1	0
5.67717	0.696577	0.613075	STPG3	0
11042.7	0.309557	2.17608e-08	TPM2	1
75.3296	0.309388	0.410985	KDM4D	1
10471	0.309215	3.44911e-11	FDFT1	1
150.698	0.309215	0.224913	SRR	1
548.681	0.309073	0.0385245	SYNE2	1
69.668	0.308845	0.543094	PPP2R3B	1
70.7955	0.308819	0.432264	TNFAIP3	1
66.1288	0.308761	0.501253	SRGAP3	1
961.097	0.308604	0.000612425	ARMC7	1
3879.08	0.30857	3.2158e-06	RBM42	1
7.28446	0.696162	0.608607	LOC91370	0
1225.42	0.308566	0.00131484	RPE	1
628.667	0.308541	0.00479827	STX12	1
33.5094	0.308539	0.630317	GNGT1	1
53.8209	0.694551	0.136437	REC8	0
2214.84	0.308438	5.71946e-06	EMP3	1
10.2489	0.694411	0.489841	RNF224	0
782.698	0.308357	0.000357327	SMURF1	1
5087.61	0.308223	6.3533e-06	ITGB1	1
73.0222	0.308054	0.401366	HOXA3	1
301.957	0.307935	0.0542963	SGTB	1
3856.15	0.30784	6.82201e-05	ZYX	1
180.542	0.307764	0.159273	MREG	1
324.49	0.307719	0.0227939	IL17RC	1
609.427	0.307545	0.0051376	PROSER2	1
17.3589	0.693178	0.367945	CASTOR3	0
8819.93	0.307419	9.38652e-06	MYL12B	1
169.456	0.306884	0.13965	SHOX2	1
449.785	0.306484	0.0151921	JDP2	1
225.875	0.306461	0.137376	ACYP2	1
719.725	0.305545	0.00444287	PI4K2A	1
671.159	0.304986	0.00911765	RMND5B	1
440.561	0.304972	0.0255034	KCTD1	1
60.4972	0.304923	0.445902	FANK1	1
613.935	0.304772	0.00840584	LRCH3	1
147.479	0.69269	0.000969386	S100A5	0
2355.83	0.304411	7.88923e-07	ALDH3A2	1
279.633	0.303887	0.0511155	CRYL1	1
400.272	0.303023	0.0352968	RAB28	1
79.0715	0.303012	0.432545	ZFPL1	1
1006.79	0.302946	0.00200045	MGST3	1
57.8614	0.691938	0.0470756	ZNF559	0
49.2845	0.302937	0.487591	ST8SIA6	1
334.198	0.302668	0.047041	BPGM	1
515.864	0.302515	0.00528406	PON2	1
91.1093	0.30228	0.400465	GRHL1	1
4.85308	0.690811	0.70409	DHRS4L1	0
386.519	0.301812	0.0343179	OBSL1	1
6.2069	0.690561	0.605998	XDH	0
34.3978	0.690506	0.122737	FKBP1B	0
577.458	0.301516	0.00479373	MAP7D3	1
2442.11	0.301245	1.72585e-06	DAP	1
107.335	0.301136	0.298723	B9D2	1
4189.32	0.687834	8.29095e-47	SOX9	0
36.2219	0.685597	0.126093	SLC6A16	0
220.396	0.300181	0.138013	B4GALT6	1
9392.86	0.300145	2.0305e-06	UBB	1
1624.95	0.299929	0.000114942	TMEM131	1
3112.87	0.299912	8.2969e-07	IDI1	1
609.449	0.684801	4.0712e-08	PRSS22	0
564.694	0.299856	0.0086227	CSRNP2	1
243.725	0.299838	0.0972329	TRIM36	1
76.5555	0.683644	0.0359252	LINC02035	0
39.8094	0.299704	0.581531	ZCWPW1	1
53.444	0.682165	0.059484	SPRY1	0
129.893	0.299675	0.249716	ATXN7L1	1
2226.7	0.299351	3.29074e-08	OGDH	1
299.566	0.299316	0.0706592	ADAMTSL5	1
129.144	0.29927	0.253555	ZNF211	1
2046.14	0.299254	1.68685e-07	ANKRD10	1
1395.58	0.298792	0.000103733	TWSG1	1
20.1602	0.682048	0.30638	MUC20	0
933.702	0.298194	0.00396398	STARD4	1
942.45	0.298046	0.00142556	TROVE2	1
358.467	0.29798	0.0210863	EXOC8	1
20267.4	0.297783	8.10519e-14	ACTN4	1
52.4281	0.297605	0.561281	EPHX4	1
824.109	0.297287	0.00242486	PLS1	1
1384.33	0.297123	6.06812e-05	TBC1D4	1
1107.65	0.296854	0.00101043	LAMB3	1
474.982	0.29684	0.0480991	TFAP2A	1
126.194	0.295181	0.362057	COBLL1	1
1879.24	0.295059	0.000547511	TIMP1	1
956.085	0.29498	0.00140767	SPATA20	1
49.217	0.294762	0.640834	RNF32	1
1887.62	0.294712	6.09203e-06	GALE	1
10.8064	0.294462	0.793477	SPATA6L	1
854.699	0.29387	0.00115351	FOXJ2	1
113.669	0.293787	0.343874	TFEB	1
2628.22	0.293535	4.63802e-06	HMGA2	1
329.612	0.293518	0.112182	TUBE1	1
1219.31	0.293379	9.15817e-05	SH2D4A	1
366.543	0.680414	3.2347e-09	LENG1	0
2422.42	0.293363	3.03119e-05	H1FX	1
21515.4	0.293142	5.99585e-09	GNAS	1
13.5823	0.677086	0.444252	LOC100507487	0
23.8522	0.292923	0.7325	ZNF614	1
829.761	0.292876	0.0035516	ACAP2	1
304.856	0.29286	0.0475053	CCDC92	1
1366.82	0.292696	8.69542e-05	SERTAD2	1
212.89	0.292466	0.102978	ZDHHC24	1
261.7	0.292152	0.0798869	PITX2	1
279.678	0.29213	0.121969	CCDC88A	1
6.59622	0.292066	0.841872	TLCD2	1
841.796	0.292009	0.00075984	FOXC1	1
337.264	0.291899	0.0904525	TRIM23	1
264.467	0.291816	0.133124	TFAP2C	1
56.7857	0.291663	0.498156	BBS12	1
68.8443	0.291648	0.486115	ZNF225	1
1049.55	0.291544	0.000556148	ZFAND6	1
261.388	0.291532	0.0942692	INO80B	1
1274.89	0.291384	7.90333e-05	NFKB1	1
642.075	0.291356	0.00641219	PDCL	1
1505.82	0.290561	0.000851162	ATP6V0E1	1
2041.21	0.290183	1.18244e-05	CEBPB	1
2941.9	0.289937	2.00371e-07	TADA3	1
3650.33	0.289545	0.503483	NR4A1	1
454.683	0.289489	0.0368959	PPP1R35	1
667.234	0.289337	0.00348207	STK10	1
244.01	0.289291	0.114503	HOOK3	1
84.1256	0.289272	0.396827	PHF7	1
395.287	0.289216	0.0200786	QKI	1
179.16	0.289141	0.16486	CYP20A1	1
332.338	0.675434	9.18718e-06	MINDY2	0
116.189	0.288873	0.395803	B3GNT9	1
154.896	0.288078	0.353092	GOLGA2P5	1
116.384	0.287789	0.315179	ZDBF2	1
6.02798	0.287569	0.864645	PTGES3L	1
210.598	0.287177	0.112101	PSMA1	1
410.514	0.286856	0.0296055	PPP1R21	1
377.274	0.28646	0.0333582	TSPAN13	1
668.577	0.286458	0.0174574	PTPN14	1
552.169	0.286248	0.0103919	PLEKHG6	1
380.143	0.285599	0.121849	EDEM1	1
13.4127	0.28518	0.762154	DKKL1	1
1290.09	0.674435	5.01798e-16	EIPR1	0
12.5417	0.673647	0.474394	CEL	0
454.175	0.285019	0.0279161	DOK1	1
12.4331	0.672211	0.428404	CA14	0
212.98	0.284938	0.169965	MTMR9	1
2134.32	0.672127	3.45267e-13	KLF6	0
323.352	0.284415	0.114503	STX8	1
383.444	0.671359	6.26234e-07	HSH2D	0
1147.27	0.284123	0.0035955	UFC1	1
122.333	0.28406	0.309791	PRPF18	1
5.94158	0.284023	0.862811	KIAA1257	1
121.846	0.283848	0.309791	PPP2R3A	1
2432.25	0.283798	4.41819e-07	TMOD3	1
171.569	0.67089	0.000156244	GRAMD2B	0
705.924	0.283738	0.0129798	FAM168A	1
57.8109	0.669738	0.0854261	KLK8	0
562.37	0.283712	0.0526685	MAFF	1
17.8938	0.667452	0.433455	ADAM32	0
564.436	0.283311	0.0292261	INTS9	1
206.739	0.283053	0.14348	PCBD2	1
1208.18	0.282949	0.000354237	UGP2	1
787.88	0.282155	0.00284901	FAM98C	1
596.535	0.282097	0.0197618	TACC2	1
95.2441	0.281986	0.351618	BTD	1
554.965	0.281662	0.00627523	MSANTD3	1
5.3123	0.666657	0.708729	MFAP4	0
970.556	0.281501	0.000248442	EML2	1
15.2423	0.281428	0.762512	HIST1H2BN	1
2564.47	0.281403	2.39158e-06	PTPN1	1
45.4469	0.281266	0.556268	ST3GAL3	1
2160.88	0.281079	1.28197e-06	ITGB5	1
16.3475	0.666324	0.472921	PIH1D2	0
84.2651	0.281057	0.393331	SORBS1	1
1695.83	0.280947	6.70417e-06	DNTTIP1	1
15.0413	0.665441	0.474836	AADAC	0
11.8854	0.664485	0.491379	BBOF1	0
625.329	0.280825	0.00625547	STX5	1
179.909	0.280582	0.248832	OBSCN	1
155.335	0.280294	0.218303	PIP5KL1	1
813.646	0.28021	0.00121574	TLE2	1
628.897	0.280109	0.0235313	MNAT1	1
1030.71	0.280073	0.000501156	PARVA	1
17.0958	0.279713	0.756933	CDKL3	1
12.3339	0.664407	0.584773	MIR221	0
105.237	0.279686	0.350539	RNF223	1
153.124	0.279674	0.252317	FBXO36	1
7.5882	0.661997	0.597505	RSPO4	0
1461.88	0.279579	0.000967522	RAP1GDS1	1
456.163	0.279287	0.0226629	SNX25	1
526.948	0.279285	0.0117589	VGF	1
12.7081	0.279247	0.798904	FAM53A	1
7.65251	0.660621	0.551532	GPRC5D	0
24.7688	0.279036	0.677064	ZNF774	1
457.905	0.278936	0.0452113	IFT140	1
264.946	0.278875	0.0988331	ZNF165	1
238.622	0.278875	0.161217	PIGA	1
10.2798	0.278784	0.801001	CLMP	1
5.61072	0.659797	0.656427	LINC00672	0
738.679	0.278243	0.0276011	NFU1	1
395.924	0.27823	0.0351035	MITD1	1
3963.32	0.278175	2.29604e-10	CTTN	1
6.61807	0.659239	0.676445	KLHDC9	0
211.03	0.658766	9.73541e-05	GGT7	0
846.714	0.65821	3.27286e-17	SP100	0
147.69	0.278025	0.303263	CHMP4C	1
488.804	0.277914	0.0338085	SMAGP	1
104.235	0.27786	0.388857	STOX2	1
2149.95	0.277533	8.28879e-05	CHMP5	1
11.6365	0.277519	0.802328	FBN1	1
6949.94	0.277267	4.55036e-08	LASP1	1
2870.24	0.27695	3.30532e-06	WASF2	1
981.912	0.27693	0.0546843	CDK5RAP3	1
221.251	0.276707	0.143761	IPP	1
149.756	0.276607	0.302529	C9orf116	1
15.1644	0.657314	0.427503	LOC101930370	0
277.132	0.276407	0.117122	LCORL	1
1711.65	0.276243	0.000613054	RAB13	1
1983.33	0.27617	0.000584939	SH3BGRL3	1
166.618	0.657038	0.00131518	GAREM1	0
237.4	0.275853	0.140844	RNF207	1
990.576	0.275599	0.0015435	PCYT1A	1
430.09	0.274941	0.0433301	RNASEH2C	1
128.215	0.274818	0.331656	SCRN3	1
12.9904	0.656813	0.603101	LRIT3	0
146.842	0.274678	0.21794	LOXL1	1
17.424	0.274633	0.751919	ANG	1
1757	0.27456	1.45204e-05	SAV1	1
1837.82	0.274529	9.66371e-05	RHOC	1
198.691	0.655321	1.80747e-05	SYTL4	0
30.0439	0.274217	0.696376	SESN3	1
10.204	0.274075	0.840616	LOX	1
33.5675	0.654768	0.232008	IL11	0
4.70813	0.654547	0.755914	VSIG2	0
101.079	0.65332	0.00385138	FANCF	0
49.8315	0.274005	0.5802	RAB30	1
120.759	0.653253	0.00610871	ADSSL1	0
636.778	0.273859	0.00705878	C9orf3	1
190.4	0.273342	0.191482	RILPL1	1
24.2195	0.272926	0.730893	CLCN1	1
749.157	0.2728	0.00392638	GOLPH3L	1
360.96	0.272715	0.0412221	KPTN	1
833.28	0.272465	0.00894376	CETN2	1
1536.06	0.272198	0.000198643	DHPS	1
568.971	0.272066	0.0231338	TMEM106B	1
16812.3	0.271782	2.40271e-11	CAV1	1
1418.01	0.271764	0.0019193	OSGIN2	1
321.308	0.271629	0.0567212	WTIP	1
47.1309	0.651633	0.0936884	LINC01833	0
1036.93	0.271273	0.000938809	ARL4A	1
711.883	0.648902	1.21679e-12	SH3BGRL	0
394.2	0.271233	0.030135	RBL1	1
1774.68	0.270746	5.16619e-05	NFKB2	1
216.601	0.270618	0.13109	TAPT1	1
2732.78	0.270482	1.40334e-06	GRHPR	1
8.03506	0.648181	0.679983	LOC400684	0
9.31321	0.648107	0.588196	EBLN2	0
907.759	0.26988	0.0019558	WASL	1
1225.63	0.269853	0.000110802	MVB12A	1
439.498	0.269766	0.0930386	WWC3	1
697.768	0.269703	0.0202299	FEM1C	1
282.194	0.269682	0.0964451	RUFY3	1
451.353	0.269497	0.0216934	MKNK1	1
34.4243	0.269385	0.686468	GAS6-AS2	1
1789.11	0.26922	7.2559e-05	HJURP	1
207.321	0.268731	0.172239	ALPK1	1
229.662	0.268729	0.188835	INSIG2	1
1322.04	0.268627	0.000759405	UBE2J1	1
498.91	0.268625	0.0475339	FER	1
1602.97	0.268577	0.000302159	EIF2AK2	1
819.826	0.26848	0.00552791	TEAD3	1
48.5873	0.647933	0.0786628	LOC728975	0
13.385	0.26848	0.786506	WWC2-AS2	1
15.9126	0.647656	0.441145	CARMIL3	0
44.5517	0.647481	0.0929624	LOC105378687	0
4.34459	0.64714	0.713793	LGALS9	0
389.74	0.646659	4.3196e-09	LOXL4	0
32.499	0.26845	0.677305	FAM129A	1
3974.36	0.268287	6.90999e-05	CLDN4	1
176.242	0.645076	0.00999793	GSDMB	0
306.115	0.26789	0.0873913	C12orf66	1
701.872	0.267795	0.0401521	CHCHD5	1
271.085	0.267766	0.16764	IFT81	1
20.9297	0.64335	0.382141	TXK	0
22030.7	0.267736	1.04146e-07	ANXA2	1
9.53961	0.641862	0.491379	CLCNKB	0
336.126	0.267724	0.0972329	POLE4	1
518.282	0.641461	5.37063e-12	TRNP1	0
16.3083	0.640358	0.39962	LOC101928111	0
356.02	0.267719	0.10811	ITPKA	1
285.707	0.267697	0.125732	BCAS3	1
1429.79	0.637342	1.5649e-18	KCNN4	0
72.7368	0.267652	0.515161	ERVK3-1	1
14.4842	0.26757	0.76896	TSNAXIP1	1
2218.32	0.267546	0.000851033	ME1	1
1642.33	0.267546	0.00208267	EPS8L2	1
210.048	0.26723	0.151909	KIAA0513	1
4429.31	0.267094	0.00165714	RRBP1	1
99.3553	0.636495	0.0161742	NAT1	0
902.555	0.267012	0.0174571	VAMP7	1
31.6141	0.636362	0.244765	LOC730268	0
5.42487	0.266871	0.884242	OAZ3	1
83.5898	0.26683	0.443909	PPP4R4	1
1050.05	0.266597	0.000380632	CRTC2	1
680.221	0.266464	0.0347801	PGLS	1
51.9566	0.63578	0.122834	IGIP	0
12.8205	0.634442	0.449994	APOBEC3H	0
7382.97	0.266357	1.83686e-08	ATP1A1	1
463.858	0.266074	0.0229333	STAM2	1
1324.21	0.26604	0.000168754	NSDHL	1
7.05949	0.633755	0.569082	NUTM2A	0
1064.51	0.265996	0.00118183	SUDS3	1
140.269	0.265951	0.239382	KHK	1
505.363	0.265824	0.0646355	DMWD	1
63.2094	0.265615	0.564276	NBEAL1	1
940.32	0.265161	0.00584001	RNPEPL1	1
379.137	0.631973	1.18725e-07	CCDC102A	0
59.6351	0.265086	0.598419	HSPA2	1
8.44647	0.631179	0.546655	RAB40A	0
8.65824	0.630752	0.60752	CCDC189	0
105.166	0.26501	0.372335	VAMP4	1
11.1017	0.630557	0.556157	HLA-DRA	0
568.366	0.264971	0.0371572	SSH3	1
13.4625	0.628802	0.510055	LOC105375645	0
150.866	0.264941	0.223448	RNASEH1-AS1	1
1938.54	0.264911	3.40467e-05	BCAR1	1
723.06	0.628494	1.66839e-08	PLAUR	0
1264.33	0.264872	0.000765203	TRIM47	1
15.8083	0.264615	0.803868	GLS2	1
217.411	0.26437	0.147837	PGPEP1	1
892.695	0.26404	0.0177918	SGSM3	1
92.1254	0.625487	0.0199293	SNORC	0
1339.85	0.624767	1.55495e-19	FERMT1	0
320.165	0.26333	0.150024	AHRR	1
3723.96	0.263027	4.48606e-06	CCNI	1
457.356	0.262884	0.0153832	TINF2	1
1026.54	0.261979	0.00266071	FAM177A1	1
399.081	0.26186	0.124371	NIT1	1
6.16538	0.623729	0.678068	TMEM225B	0
295.82	0.261762	0.0960549	OFD1	1
26.9707	0.62316	0.315094	LMO2	0
386.707	0.261615	0.100317	PNRC1	1
350.603	0.261471	0.0607163	TCF7L1	1
917.38	0.261286	0.00550339	IDH3G	1
1653.1	0.26096	7.62292e-05	NBR1	1
877.158	0.260694	0.00695776	SIGIRR	1
1337.84	0.260682	0.000663554	ETS2	1
40.0016	0.622424	0.129893	MZF1-AS1	0
25660.8	0.260635	0.017376	RPS12	1
[truncated: 11,654 more rows]
