# Supplementary material for: PRMT5 promotes cancer cell migration and invasion through the E2F pathway
Source: Cell Death Dis. 2020 Jul 24;11(7):572. doi: 10.1038/s41419-020-02771-9 (PMC7382496; doi:10.1038/s41419-020-02771-9)
Supplement: Supplementary file 12 — Supplementary Data 3 [file 41419_2020_2771_MOESM12_ESM.xlsx]

## Sheet: Database S3
baseMean	log2FoldChange	padj	SYMBOL	E2F1
3.13615	-5.08948	0.0057505	APBA1	0
13.5501	-7.22038	1.20654e-07	SYK	1
54.6957	-6.07857	3.89874e-11	SLC1A3	1
20.0169	-5.09755	2.42004e-07	DAPK1	1
5.4317	-4.88097	0.00298156	RIMS2	1
4.23647	-4.84028	0.00491123	CHRNB2	1
54.3885	-4.45088	7.95605e-16	ZNF704	1
14.2836	-4.25563	5.77852e-06	KCTD12	1
2.07009	-4.25183	0.0368522	ZMIZ1-AS1	1
6.89654	-4.18916	0.00284371	ILDR2	1
3.24047	-4.17295	0.0494957	LINC00887	1
3.2126	-5.03666	0.00431579	SNCA	0
2.18188	-3.98446	0.0609082	EIF4E1B	1
2.0399	-3.96093	0.0647667	FBXL22	1
20.9213	-3.64217	2.37536e-08	SKAP1	1
2.12519	-3.56747	0.124821	EIF4EBP3	1
2.01953	-3.43267	0.172866	POT1-AS1	1
2.67669	-3.40903	0.0642028	GPC5	1
4.1197	-5.01658	0.00336225	ANKK1	0
2.25291	-3.3824	0.126441	PDZD4	1
13.9605	-3.34916	2.644e-05	LY6K	1
19.4689	-3.18971	2.73132e-05	ZNF266	1
2.22222	-3.15118	0.17316	PRR16	1
53.7008	-3.12725	5.99553e-13	PDE3B	1
2.59809	-4.8954	0.0103114	NCALD	0
1.89319	-2.90762	0.319984	SYN1	1
13.1012	-2.90739	0.000369951	CBR3	1
5.84075	-2.89465	0.0113696	CNTNAP2	1
3.3489	-4.81236	0.00667493	NRG1	0
6.58713	-2.87757	0.025311	ZNF337-AS1	1
2.15325	-4.59722	0.0256815	GNG11	0
4.43416	-2.86941	0.0935511	SLC25A48	1
2.74039	-2.85567	0.125396	SCN4B	1
3.91321	-2.73997	0.0546889	COL26A1	1
4.37515	-2.73778	0.0389683	PAG1	1
1.87394	-2.67518	0.279229	STX16-NPEPL1	1
2.36075	-4.45592	0.0229089	PI15	0
7.36164	-2.6688	0.0163752	CA12	1
2.4854	-4.44426	0.0244148	LINC01204	0
5.45091	-2.6476	0.0600241	TMEM86A	1
2.2305	-4.37725	0.0274294	LOC101927708	0
2.21488	-4.28431	0.0346909	PIWIL2	0
7.49626	-2.63968	0.0196127	FMNL3	1
3.13744	-2.63357	0.182517	SYNGR4	1
10.2641	-2.60779	0.00157879	AKT3	1
3.26309	-2.57609	0.226411	RMRP	1
1.85903	-2.56213	0.290745	PADI4	1
6.86135	-2.55177	0.0288684	BMP6	1
83.597	-2.54214	1.50979e-17	EBF4	1
1.97519	-4.24329	0.067684	C15orf59	0
2.17574	-2.5326	0.276084	PCDHAC1	1
24.6781	-2.47149	4.86074e-05	AK7	1
2.22493	-2.44875	0.317691	NLRP6	1
208.094	-2.43189	7.73146e-46	SPTBN2	1
1.93031	-4.20159	0.0447087	SNORD62B	0
5.415	-2.40747	0.0780203	ZMAT1	1
47.3194	-2.39083	1.38892e-08	FHAD1	1
17.9315	-2.38649	0.000143184	SUSD4	1
3.85704	-2.37991	0.133132	SEC14L5	1
3.74864	-2.37004	0.103459	MYO7A	1
3.36491	-2.3331	0.13907	ACKR2	1
5.12464	-2.3256	0.0590119	CCDC183-AS1	1
5.11895	-2.31248	0.0337224	ESRRB	1
106	-2.29788	3.5164e-20	HOXB4	1
5.09325	-2.29578	0.0460472	CLPSL2	1
2.29666	-2.29285	0.25307	TEKT3	1
3.8533	-2.27714	0.15374	PFN4	1
6.77099	-2.2602	0.0686465	THRB	1
2.2354	-4.19427	0.0508258	KLK13	0
1.92101	-2.22353	0.324283	KLHL35	1
2.21696	-2.21725	0.290704	SCNN1B	1
4.3656	-2.17953	0.115522	UPK2	1
5.7715	-2.17758	0.0879849	CACNA1D	1
2.55888	-2.14406	0.344647	SCGB2B2	1
3.36408	-4.15876	0.0243208	PCAT2	0
6.37852	-2.14057	0.0401134	RSPH1	1
4.57944	-4.10005	0.023628	LRGUK	0
11.4223	-2.1245	0.00350026	KATNAL2	1
3.33288	-4.05857	0.0373108	MAMDC2	0
704.858	-2.09856	1.01699e-115	E2F1	1
11.8154	-2.0813	0.00312427	TLL2	1
12.5167	-4.01537	2.83968e-05	MOB3B	0
10.8007	-2.06462	0.00980858	COCH	1
4.09666	-2.05425	0.174249	GAS1	1
4.22777	-2.05298	0.162481	TTLL9	1
4.36393	-2.05216	0.185991	FAM47E	1
2.19371	-2.039	0.403271	EFCAB6	1
7.18191	-2.02528	0.058307	CBX3P2	1
16.9879	-2.02231	0.0018619	KCNG3	1
164.427	-1.98606	1.11017e-26	SFXN2	1
4.51363	-3.98476	0.00907067	PPP1R1A	0
15.7703	-1.98227	0.0019479	SULF2	1
38.2043	-1.96957	6.94219e-07	PLCB2	1
622.149	-1.91613	1.2018e-95	FKBP3	1
3.64824	-1.90308	0.23569	NPHS1	1
2.14477	-3.98137	0.0625799	TMSB15B	0
4.8104	-3.86375	0.00992875	CSDC2	0
8.21462	-1.9023	0.0516127	STON2	1
2.01495	-3.79309	0.112332	CLDN5	0
6.89974	-1.89797	0.0612496	SLC9A2	1
3.2724	-3.60647	0.0721595	PGBD5	0
2.58118	-3.59801	0.0647667	TTC34	0
15.3306	-1.88491	0.00284963	LINC00449	1
6.24291	-1.88184	0.107221	NRSN2	1
2.09244	-3.59146	0.111851	MUC12	0
2.02481	-1.8778	0.373123	TNNC2	1
6.25863	-1.87304	0.107285	FAM19A2	1
14.4811	-1.83931	0.0039567	PADI2	1
213.238	-3.56248	9.89018e-70	ANXA10	0
2.03794	-3.53402	0.148024	LRRN4	0
7.54139	-1.83883	0.0734133	NRP2	1
2.18622	-3.47091	0.0994599	LIPC	0
2.41993	-1.82925	0.45042	CBR3-AS1	1
10.047	-1.81848	0.039127	P2RX5-TAX1BP3	1
162.836	-1.81813	1.07259e-18	ARID5B	1
115.085	-1.81147	9.22588e-19	EML1	1
2.67495	-3.42926	0.0716396	TNFRSF19	0
5.9046	-1.7921	0.113266	DNAAF1	1
2.47269	-3.39453	0.0983233	LURAP1L-AS1	0
1.86963	-3.36585	0.203027	SNORA59A	0
9.24787	-1.78362	0.0417741	GPR19	1
2.57346	-3.35867	0.134975	GHRL	0
258.954	-1.76621	2.93094e-32	ASIC1	1
29.1958	-1.76124	0.000202074	NEURL1	1
8.37855	-1.74866	0.091888	SMG7-AS1	1
2.13992	-3.33601	0.157412	MIRLET7D	0
2.76131	-1.74174	0.421842	C10orf95	1
3.76663	-1.73652	0.275275	PPM1E	1
40.6388	-1.72923	3.28472e-05	PRRT4	1
11.0967	-1.7267	0.0438507	ANK1	1
24.2226	-1.71931	0.00057812	KLF15	1
322.121	-1.71918	3.56927e-41	UPP1	1
19.4909	-1.71148	0.00143884	ACSM3	1
5.80228	-1.7063	0.134844	RDH5	1
4.80304	-3.29757	0.0358089	LOC100507250	0
1.94479	-3.2589	0.179397	CFAP100	0
3.08499	-3.15632	0.163624	MANSC4	0
49.6189	-1.69993	2.15076e-07	TMEM63C	1
18.1982	-1.69238	0.00383687	KALRN	1
19.3694	-1.68098	0.00479609	TUBB2B	1
57.1461	-1.68067	1.93939e-08	GNAL	1
8.51732	-1.67787	0.059166	MIF	1
10.8769	-1.67442	0.0344415	FAM213A	1
952.359	-1.66523	7.6489e-79	SOX4	1
9.40948	-1.66451	0.0550999	POLR2J4	1
2.34316	-3.15404	0.197273	MIR33B	0
3.51417	-3.09031	0.0796214	TRIM73	0
6.29206	-1.66092	0.266634	TLL1	1
2.21126	-1.65922	0.468988	DBH	1
414.826	-1.6558	2.54599e-43	SYTL2	1
130.115	-1.65146	7.78355e-15	JPX	1
7.78761	-3.07659	0.00327779	LOC101928728	0
6.14171	-1.64451	0.155619	CNGA4	1
7.03547	-1.64378	0.103038	CPM	1
269.459	-1.63672	9.29223e-36	RAB26	1
6.62455	-1.63133	0.137963	C7orf25	1
4.6199	-1.62985	0.263974	PLAC8	1
2.43913	-1.62963	0.371616	ARHGEF26-AS1	1
4.24405	-1.62003	0.262145	CCDC83	1
39.3697	-1.61449	3.01733e-05	GK	1
5.20697	-1.60974	0.214433	N4BP2L1	1
1.91788	-3.06535	0.145514	TRPC3	0
7.11767	-1.60874	0.171315	LINC00466	1
21.2288	-3.06118	9.98653e-08	MAPK4	0
2.54228	-2.99783	0.157398	OSCAR	0
2.59503	-1.60704	0.350058	HES7	1
9.73245	-2.94137	0.00173557	ZMYND15	0
16.5689	-1.60177	0.0166775	PCBP3	1
10.5735	-1.60152	0.0318848	TMTC1	1
36.8417	-1.5975	1.17843e-05	PAPLN	1
42.7658	-1.59022	7.00041e-05	ATP5S	1
18.7427	-1.57458	0.00799874	PLCH2	1
57.6576	-1.57181	2.76301e-06	ZDHHC21	1
42.1632	-1.56711	8.11589e-06	UBAC2-AS1	1
2.76627	-1.56663	0.451349	RAPGEF4	1
5.25591	-1.55749	0.269007	ATP12A	1
9.06597	-2.93715	0.0023416	ARMC12	0
16.9459	-1.55493	0.00911786	CHRNB4	1
75.3821	-1.54913	5.05693e-09	MLLT3	1
2.75846	-1.54378	0.431819	LINC00242	1
88.114	-1.52801	8.54041e-10	TBC1D32	1
11.1193	-1.52465	0.0369544	SAMD15	1
8.72118	-1.51817	0.147298	FABP6	1
96.2744	-1.51712	3.71505e-11	GDF11	1
5.2439	-1.51687	0.341281	PLXNA2	1
3.54996	-1.50986	0.428205	SMC1B	1
4.0472	-1.50755	0.339873	LINC00324	1
3.15295	-1.50139	0.515152	FMN1	1
1.87161	-1.49932	0.489463	DSCR9	1
5.29913	-2.87317	0.0308164	HLA-DOA	0
322.187	-1.48376	1.66468e-29	THEM6	1
10.846	-1.48358	0.0749659	SARNP	1
19.2486	-1.48313	0.00903178	SYT12	1
2.06385	-2.83363	0.186443	LINC01869	0
44.4926	-1.48226	2.22472e-05	PSMG3-AS1	1
14.8317	-1.47781	0.045307	LCA5L	1
777.502	-1.4611	1.96327e-59	OXCT1	1
6.42008	-2.83071	0.00998982	PKDREJ	0
368.426	-1.44931	1.8371e-35	VOPP1	1
31.2278	-1.44724	0.000417189	HSD17B6	1
1.87044	-2.81997	0.281147	HLA-J	0
2.31409	-1.44094	0.619736	FBN2	1
40.9143	-1.43523	0.00102918	CORO1A	1
5.32056	-1.43147	0.227641	TDRD5	1
13.494	-2.78778	0.00020342	LOC101927550	0
4.07194	-2.77794	0.0967332	SLC7A10	0
15.1422	-1.42906	0.030538	MUC4	1
13.9207	-1.42634	0.0572562	USP46-AS1	1
3.95124	-1.42476	0.326649	POU2F3	1
30.8124	-1.41716	0.00204486	NREP	1
42.4484	-1.40586	6.41718e-05	C6orf52	1
1.85057	-2.74811	0.264313	MZB1	0
2.64799	-1.38995	0.436978	HSPB6	1
26.4446	-1.38733	0.00167716	C19orf57	1
5.00763	-1.38497	0.233733	TTLL6	1
580.286	-1.38451	4.13276e-49	ARHGAP39	1
9.88224	-1.38364	0.103533	C4orf47	1
4.2592	-1.38356	0.353699	FRMD3	1
5.51569	-2.697	0.0222956	AVPR2	0
1.92181	-2.64688	0.253143	A1CF	0
3.6199	-2.63767	0.0888596	LOC105374524	0
644.485	-1.38084	4.86339e-10	KIFC2	1
11.4754	-1.3763	0.0866716	MAP4K1	1
621.595	-1.37239	4.90425e-50	GUF1	1
4.43425	-2.63623	0.068278	KLF8	0
59.0364	-1.36578	2.04157e-06	FAM167A	1
11.1615	-1.36536	0.055483	LNP1	1
18.9583	-1.36184	0.016734	MROH8	1
39.6604	-1.36147	0.000228	DAPK2	1
30.787	-1.36144	0.00267969	CTSH	1
39.2095	-1.36037	0.000335325	PLCB4	1
23.9192	-1.35976	0.0225897	GGACT	1
55.0181	-2.61523	1.01036e-15	DPYSL3	0
8.13119	-1.35836	0.230025	C19orf38	1
553.552	-1.3568	1.10237e-32	CUL7	1
1.89555	-2.58393	0.300832	C11orf94	0
6.78238	-1.35555	0.25677	FBXL13	1
460	-1.35412	1.93851e-32	TMEM69	1
211.144	-1.34902	1.00112e-09	NRBP2	1
4.42838	-2.57131	0.04452	PKD1L1	0
7.0256	-1.34697	0.157064	CREG2	1
6.27139	-1.34553	0.256358	FBXO15	1
3.95226	-1.34379	0.336229	STARD4-AS1	1
10.507	-2.57042	0.00275398	LCK	0
6.29397	-2.54938	0.0256977	ESPNL	0
3.91599	-1.34306	0.420067	TEKT5	1
1.94918	-2.53306	0.262144	NTN3	0
52.7487	-1.34065	3.22477e-05	ENHO	1
2.12116	-2.49874	0.314691	MLANA	0
34.7997	-1.33993	0.00105312	SH2D2A	1
20.1518	-1.33784	0.0875342	DLGAP1	1
3.26618	-2.49857	0.226159	REP15	0
82.6269	-1.33657	1.52924e-07	C6orf141	1
8.41944	-1.33407	0.162994	FAM198A	1
3.90697	-1.33253	0.362112	DCST1	1
2.23873	-2.48759	0.273096	LINC00106	0
16.5092	-1.33249	0.0556958	TMEM9B-AS1	1
15.9586	-2.4736	0.000389017	TCAM1P	0
122	-1.33015	2.96388e-11	ARNT2	1
138.692	-1.32731	2.15944e-11	ZNF302	1
4.04234	-2.47044	0.0962604	CGREF1	0
2.20678	-2.46971	0.257919	STRC	0
1201.94	-1.32618	9.69349e-73	AKR1A1	1
16.0735	-1.32267	0.0494428	SLC8A2	1
3604.72	-1.32196	1.09079e-133	IRAK1	1
2.48282	-1.3196	0.487702	MRPS24	1
33.1617	-1.31947	0.00215122	EBF2	1
6.42046	-1.31427	0.199786	CATSPER2P1	1
420.521	-1.31308	2.13166e-25	EEF2K	1
112.126	-1.31254	8.66425e-11	LTBP1	1
10.4263	-1.31098	0.154003	RBM34	1
2.14178	-1.30829	0.518556	CYP2E1	1
35.5186	-1.30489	0.00263172	ALG10B	1
5.01618	-1.30448	0.29124	LINC00882	1
13.6881	-1.30148	0.0980605	SOCS2-AS1	1
273.868	-1.30088	1.27408e-19	NECAB3	1
4.72961	-2.43314	0.0540232	FALEC	0
1.95047	-2.42997	0.26628	KCNT1	0
12.6175	-1.29831	0.158502	NOS1AP	1
173.412	-1.29517	6.4624e-13	NEURL1B	1
32.7518	-1.29432	0.00411841	NEK11	1
317.054	-1.29118	3.30152e-27	MAPK8IP1	1
7.04782	-1.28666	0.303276	TMEM217	1
90.9723	-1.28478	3.79679e-08	PRKD3	1
217.801	-1.27973	1.91641e-18	SLC7A2	1
659.659	-1.27356	1.58458e-35	PTDSS2	1
506.747	-1.27298	2.27776e-31	WDR54	1
25.7718	-1.27235	0.00898965	LRIG1	1
174.11	-1.26875	9.49867e-14	HDHD2	1
3.93719	-2.41123	0.116458	IGDCC3	0
115.702	-1.26365	2.32219e-10	LRRCC1	1
23.855	-1.26316	0.0152929	RASIP1	1
255.372	-1.25904	3.01082e-17	UBXN11	1
42.5024	-2.40871	5.86448e-10	CDH22	0
90.2203	-1.25243	2.16233e-06	SRP14-AS1	1
195.109	-2.38547	6.66965e-44	LINC01468	0
4.41104	-1.25235	0.465759	CACTIN-AS1	1
77.6725	-1.25087	2.67352e-06	WDR31	1
2.44078	-2.38491	0.324283	LOC100129175	0
4.17067	-1.24964	0.402401	ZNF461	1
4.8995	-1.24728	0.326476	DKK3	1
2969.76	-1.24602	6.71508e-93	CAD	1
382.389	-1.24595	1.57391e-23	IGF2BP3	1
289.909	-1.24528	4.38655e-16	NAT8L	1
169.667	-1.24514	1.63798e-13	LINGO1	1
352.586	-1.24354	2.10567e-24	GALNT18	1
1610.62	-1.24303	5.87223e-99	TSTA3	1
6.64025	-2.3513	0.0260852	LINC02321	0
2.76369	-2.3482	0.153174	CALHM5	0
365.987	-1.24292	7.6739e-28	CYB561A3	1
6.76998	-1.23758	0.266235	GSTA4	1
6.50423	-2.34786	0.0429549	FGF11	0
2.11826	-2.34456	0.348622	LOC101928336	0
686.872	-1.23499	4.41751e-39	PPIL2	1
186.93	-1.23023	3.31427e-10	IGSF9	1
17.802	-1.22803	0.0780922	C9orf43	1
32.334	-1.22758	0.00203983	GARNL3	1
2.93497	-2.33061	0.117618	MS4A15	0
158.725	-1.22679	2.50085e-10	PEG10	1
157.648	-1.22675	3.17879e-12	CASC10	1
597.564	-1.22275	1.26832e-34	PCK2	1
4.42746	-1.22195	0.383892	TEX22	1
5399.46	-1.22163	1.24958e-144	MYC	1
2.83097	-1.22136	0.543924	LINC01124	1
5.03263	-2.31715	0.0588396	SNORA84	0
125.681	-1.22117	8.3346e-08	EVL	1
148.528	-1.2208	1.54204e-10	RAB15	1
736.768	-1.21737	4.91906e-44	ZDHHC16	1
39.7183	-1.21703	0.00232459	PRODH	1
13.1648	-1.21594	0.0894993	SPSB4	1
261.546	-1.21556	2.79317e-17	TTYH2	1
2.18341	-1.2148	0.665017	ZNF785	1
146.03	-1.2145	1.33996e-10	VDR	1
5.3886	-2.29477	0.0519756	CD8A	0
198.326	-1.2142	5.79823e-14	CENPI	1
61.8389	-1.21362	0.000204639	DENND6B	1
104.055	-1.2131	1.80557e-06	FAM86DP	1
34.5428	-1.21208	0.0016103	MAFA	1
1.96543	-2.25814	0.270544	C1orf162	0
142.471	-1.20766	8.22255e-09	TRMT61B	1
93.2446	-1.20267	8.73704e-06	TMEM63A	1
9.79599	-2.25622	0.0163127	LINC02449	0
7.61646	-1.1992	0.256626	LDB3	1
813.697	-1.19865	3.9651e-48	PUS7	1
81.6629	-1.19659	3.78287e-05	CCNJL	1
8.4308	-2.25522	0.0184059	RCAN2	0
30.3171	-2.25117	1.85796e-06	LRRC6	0
450.009	-1.19498	4.83269e-21	PLEKHG4	1
5.517	-1.19442	0.273211	SOX7	1
49.1691	-1.19364	0.0013524	CYB5RL	1
109.656	-2.24611	1.43057e-22	OR51B4	0
48.2637	-1.18947	0.000914118	BCL2	1
33.9583	-2.24515	2.36377e-07	HGH1	0
3.6841	-1.1859	0.487421	DISC1	1
2.14268	-2.2414	0.343339	LRRC37A11P	0
60.3447	-1.18515	7.16101e-05	TMPO-AS1	1
4.00381	-2.23151	0.237871	LINC01918	0
707.593	-1.18427	6.41327e-43	SHARPIN	1
70.8179	-1.18405	0.000233167	FANCB	1
19.1892	-1.18185	0.0573132	SLC9A3	1
4.62429	-1.17939	0.415176	YPEL1	1
1124.53	-1.17915	3.686e-51	TELO2	1
320.339	-1.17835	2.77528e-22	DDN	1
209.146	-1.17648	1.38592e-15	FANCL	1
89.9393	-1.17464	3.52275e-06	ARMC4	1
76.3201	-1.17188	4.22177e-06	ADAL	1
2.09538	-1.16868	0.644949	KIAA0391	1
4.7138	-2.2264	0.129144	HOXA2	0
12.2172	-1.16812	0.0993728	FSTL4	1
50.0952	-1.16658	0.0008272	LRRC3	1
2.77694	-2.20053	0.277362	PLAC1	0
9.75445	-1.1633	0.191632	CDKL2	1
17.8269	-1.16094	0.039232	CRYM	1
531.915	-1.15984	2.03635e-19	CCDC71	1
133.686	-1.15939	3.02623e-08	LHX2	1
455.969	-1.15806	1.40338e-28	SLC25A6	1
365.321	-1.15609	1.86672e-22	AP3M2	1
31.8334	-1.15524	0.00965062	RGS16	1
7.60928	-1.15012	0.256741	FOXD1	1
15.7053	-1.14734	0.0742314	FER1L5	1
2095.78	-1.14662	1.59151e-09	CYR61	1
69.0924	-1.14606	8.29797e-05	MARK1	1
264.565	-1.1446	8.03991e-15	COA5	1
246.482	-1.14365	7.57328e-14	QPCTL	1
1.87729	-2.18938	0.390511	TBC1D29	0
83.5269	-1.14354	9.03869e-06	MORN1	1
6.43067	-1.14333	0.326166	ACVR2B-AS1	1
79.9462	-1.14219	2.3396e-05	ZNF324B	1
406.214	-1.14187	1.08686e-26	JPH1	1
218.173	-1.14103	2.92887e-11	ENC1	1
412.584	-1.1388	1.41641e-20	FJX1	1
13.707	-2.18608	0.00116787	ISM1	0
4.66512	-2.18103	0.128227	CFAP221	0
3.23501	-1.13421	0.531835	PRR15L	1
259.623	-1.1341	1.24733e-16	DHRS1	1
24.0267	-1.12717	0.0455941	EPB41L4A	1
2.00917	-2.17198	0.323623	PHETA2	0
11.2655	-2.16791	0.0227728	TRIM74	0
1257.28	-1.12607	5.51381e-53	GPAA1	1
123.688	-1.12408	3.09013e-08	MTURN	1
25.583	-1.12393	0.0319919	RAB30-AS1	1
26.1637	-1.12344	0.0229983	MRGPRF	1
329.581	-1.12161	5.3585e-22	DLEU1	1
14.4842	-1.1216	0.108767	TSNAXIP1	1
28.4929	-1.12078	0.0115239	SHF	1
61.2651	-1.12038	0.000751487	SULT1A1	1
38.0097	-1.1181	0.00558119	SLCO3A1	1
269.469	-1.11487	6.72307e-10	JRK	1
13.9243	-1.11358	0.162127	LRRC4B	1
154.862	-1.11142	6.42704e-09	RHBDL3	1
904.343	-1.11118	5.06362e-36	TTF2	1
61.066	-1.1109	0.000912691	HCN4	1
5.02289	-1.1048	0.455096	ARHGAP31-AS1	1
198.883	-1.10476	1.18906e-11	TMEM67	1
53.2918	-1.10442	0.000668988	SYNM	1
444.901	-1.10428	9.34152e-22	HAGHL	1
19.8651	-1.10355	0.048637	CELF5	1
108.024	-1.1026	1.29768e-07	TMEM254	1
774.181	-1.10225	2.5745e-39	GALK1	1
163.833	-1.10021	2.30167e-09	IL17RB	1
4.7136	-1.10011	0.414444	ARL6IP4	1
20.5861	-1.09728	0.0559995	RHOBTB1	1
408.662	-1.09655	2.73733e-22	COMTD1	1
841.695	-1.09554	1.22089e-35	ZRANB2	1
84.6038	-1.09167	3.67474e-05	RET	1
12.6997	-2.15682	0.00364211	LOC730101	0
8.22234	-1.09157	0.263835	PSCA	1
8.61346	-1.08973	0.321584	ZNF831	1
7.25213	-2.15379	0.105715	KRT37	0
49.5295	-1.08709	0.00097325	RBM26-AS1	1
4.43561	-2.15197	0.14141	IGLON5	0
2.26304	-1.08322	0.577199	ITGA1	1
5.95157	-2.15167	0.0562431	C2orf50	0
688.945	-1.08266	1.73274e-31	PNKP	1
42.5605	-1.08025	0.00241062	NIFK-AS1	1
22.5556	-1.07642	0.064674	SIX2	1
10.6994	-2.13648	0.0168592	LRRC29	0
44.3484	-1.07183	0.00350877	PLEKHA6	1
92.0637	-1.07058	9.42568e-05	SLC16A10	1
40.0926	-1.07028	0.0129663	MIR17HG	1
33.7848	-2.11788	3.98881e-07	LOC102724532	0
62.5108	-1.07025	0.000422873	HOXB3	1
3045.14	-1.06886	6.17371e-92	RECQL4	1
9.18258	-1.06594	0.259461	PYY2	1
350.537	-1.06533	3.67889e-16	MXD3	1
79.6334	-1.06402	0.000122786	PIGF	1
4.53243	-1.06381	0.469169	FBXO24	1
66.336	-2.10795	4.94494e-13	RAB37	0
68.3523	-2.10559	3.75361e-13	TMSB15A	0
37.1957	-1.06348	0.00379518	GREB1	1
64.2809	-1.0627	0.000341213	KNDC1	1
8.8858	-1.06217	0.207673	SSR4P1	1
65.9575	-1.06199	0.000487117	ARG2	1
69.381	-1.06114	0.00210414	ATG16L2	1
68.3523	-2.10559	3.75361e-13	TMSB15B	0
19.033	-1.05998	0.0704952	TMEM132B	1
4.0971	-1.05966	0.538376	ANO2	1
8636.39	-1.05865	1.82428e-80	CKB	1
56.8276	-1.0584	0.0034804	BATF3	1
52.5625	-1.05513	0.00420107	RIBC2	1
1.95334	-2.10112	0.459004	IL16	0
389.145	-1.05495	2.36378e-21	PBDC1	1
13.2413	-1.05435	0.127133	HSF2BP	1
8.44647	-2.09923	0.0313104	RAB40A	0
3.86541	-2.09901	0.135023	DNAJC5G	0
44.66	-1.05397	0.0390412	CCDC122	1
3904.05	-1.05216	1.70351e-101	CPSF1	1
54.607	-1.05128	0.0033951	ZNF181	1
33.1399	-1.05006	0.0148679	B3GALT5	1
22.742	-2.09333	0.00021843	NME5	0
1147.47	-1.04968	4.37294e-36	RSAD1	1
32.1816	-1.04818	0.0241261	TMEM37	1
90.5666	-1.04783	4.86952e-05	SLC16A13	1
10.6582	-1.04707	0.18148	KLRG1	1
775.583	-1.04692	1.49287e-26	DGAT1	1
15.3236	-1.04635	0.140639	TTPA	1
3.12582	-1.04503	0.569592	KCNN3	1
2.00405	-2.07606	0.407631	RNF151	0
219.451	-1.04272	2.18921e-10	PIGP	1
7201.66	-1.04096	3.61422e-113	RRM2	1
7.88013	-1.04071	0.331684	WDR63	1
2.29962	-2.0739	0.317794	NRN1	0
7.54559	-1.04056	0.311795	ANO7	1
11.5209	-1.03815	0.235146	GCK	1
60.653	-1.03632	0.00209859	LINC00476	1
13.9563	-2.07052	0.00208694	DPEP1	0
77.671	-1.03349	0.000408938	KIF21B	1
22.5554	-2.04729	4.61411e-05	CEND1	0
95.3802	-1.02981	2.15768e-05	DHRS13	1
655.115	-1.02964	4.12746e-25	ADCY3	1
100.338	-1.02937	5.21582e-06	TGFBR3	1
5.29724	-2.04426	0.0961231	TMEFF1	0
570.911	-1.02668	7.07046e-28	WDTC1	1
5.0289	-2.0436	0.155925	THBS2	0
3.43213	-2.02301	0.254174	FAM180A	0
173.805	-1.02651	3.02373e-09	ZNF500	1
3.22494	-1.02588	0.561686	TGFB2	1
15.8885	-2.01835	0.000942231	PDE2A	0
4.99344	-1.01873	0.474045	RFTN1	1
68.5136	-1.01857	0.000361228	DAB2	1
26.6402	-1.01628	0.0617243	DDX11-AS1	1
8.46783	-1.01456	0.311883	ACSBG1	1
9.92956	-1.01385	0.317992	SYPL2	1
84.4314	-1.01381	0.000103409	IQCH-AS1	1
114.38	-2.01016	8.6006e-21	BMP7	0
795.205	-1.01351	1.18189e-32	POP5	1
616.058	-1.01174	3.92244e-18	QTRT1	1
438.04	-1.00987	3.43033e-21	MED22	1
12.8237	-1.00708	0.231686	ASPRV1	1
4.94385	-1.00585	0.471041	RNF157	1
69.4395	-1.00407	0.00116448	UCP2	1
11.9252	-2.00884	0.0146402	LINC01186	0
373.978	-1.00396	1.88013e-17	NAA40	1
5033.29	-1.00053	1.23727e-57	H2AFX	1
215.603	-1.00039	5.92427e-11	FAM111A	1
1160.28	-0.999953	3.38944e-27	FABP5	1
83.9541	-0.99858	0.000658143	ZNF594	1
377.158	-0.998294	2.86214e-15	SLC33A1	1
3.65541	-2.00257	0.192669	PSMB8	0
15.5662	-0.99765	0.122024	NAA60	1
18.8027	-0.997388	0.122211	PRKAR2A-AS1	1
10.1365	-1.99185	0.0150166	SCN4A	0
2.64942	-1.99038	0.26628	LOC100507506	0
218.28	-0.996915	1.3231e-08	EME2	1
9.25617	-0.995618	0.302686	DLG2	1
14.4601	-0.994779	0.166097	HLA-F-AS1	1
315.409	-0.993994	9.87356e-12	RABL2B	1
11.8628	-0.993345	0.215527	IL10RA	1
8.87633	-1.97808	0.0243401	RBM15-AS1	0
61.532	-0.992593	0.00393593	MYB	1
785.117	-0.990294	1.07669e-36	FOXRED1	1
37.2627	-0.988357	0.0186439	PHYHIP	1
245.063	-0.988074	7.55194e-12	TFR2	1
96.4999	-0.986859	1.9056e-05	APC2	1
84.7107	-0.98665	0.000336324	ZNF517	1
3.71752	-1.96597	0.26176	SLFN12	0
143.232	-0.98452	4.68592e-07	MCIDAS	1
325.622	-0.983607	2.43755e-17	GCDH	1
4.88635	-0.980761	0.519665	LINC00612	1
24.6212	-1.96542	0.000156803	DRD1	0
8887.19	-0.98019	4.25462e-108	DKK1	1
169.76	-0.978427	3.73061e-07	PELI3	1
69.7045	-0.978199	0.000341541	SYDE2	1
95.8557	-0.97797	0.000222268	PAX2	1
2073.56	-0.977942	9.31924e-62	DLAT	1
151.145	-0.97783	9.52525e-06	NUDT8	1
32.658	-0.977269	0.018948	NFATC4	1
80.4861	-0.975107	0.000348615	ARSG	1
138.633	-0.973743	2.12532e-06	HAUS4	1
430.436	-0.972916	9.59495e-18	FASTKD1	1
2.12697	-0.972533	0.711996	VIPR2	1
18.6222	-0.96983	0.152182	RASGEF1C	1
4.89712	-0.968748	0.538062	DLG1-AS1	1
4.13499	-0.968627	0.537721	DCLK1	1
606.79	-0.96658	1.91468e-26	SLC50A1	1
107.566	-0.965758	0.000534431	SPHK1	1
269.307	-0.965494	2.3089e-14	ZNF623	1
298.68	-0.965035	5.99114e-13	TMEM243	1
1.89822	-1.94766	0.473074	BOLA2-SMG1P6	0
1.9799	-1.92179	0.502361	ABCA10	0
473.212	-0.960805	5.33382e-16	PPWD1	1
6.7568	-0.960441	0.421024	LRP4-AS1	1
11.8397	-0.959932	0.309453	GBX1	1
2.80972	-0.9589	0.660903	GIPC2	1
298.836	-0.958546	1.54472e-11	NES	1
12.1365	-0.956744	0.231396	AQP11	1
47.4824	-0.955689	0.00834376	EMX1	1
40.3596	-0.953926	0.0267601	SH3D21	1
99.7239	-0.953687	0.00087615	ASB16-AS1	1
7.05949	-1.91865	0.0707195	NUTM2A	0
3.79791	-0.952807	0.55328	SARM1	1
528.539	-0.951938	1.62934e-19	SMIM20	1
540.659	-1.9114	1.68037e-76	MFSD3	0
25.2365	-0.950672	0.0677033	MST1	1
60.569	-0.950438	0.00413451	MDH1B	1
525.929	-0.948797	1.75843e-15	RHPN1	1
4.43808	-1.9076	0.151597	MIR616	0
412.084	-0.948652	1.2975e-15	METTL8	1
155.526	-0.947218	2.13036e-07	SCAMP5	1
9.90473	-0.945307	0.29088	SPSB3	1
47.8933	-0.942708	0.0028611	LYPD5	1
16.5594	-0.941444	0.158502	PRKCG	1
347.76	-0.940841	2.46164e-12	NAGA	1
122.223	-0.93902	8.94851e-06	DGKH	1
39.5097	-0.93824	0.0162808	ACOXL	1
1048.4	-0.937938	1.25013e-25	LRRC45	1
76.9335	-0.936943	0.000491988	MYCL	1
500.902	-0.936226	3.61797e-17	LRRC14	1
3.64824	-1.90308	0.23569	LOC107985317	0
2.44996	-0.935399	0.625291	STARD6	1
1834.1	-0.933259	2.40746e-61	UBE2G2	1
42.2358	-0.930627	0.0139914	DNAH17	1
488.031	-0.930227	1.65967e-21	FMNL2	1
1570.07	-0.930031	2.02633e-35	CHRAC1	1
2.57838	-1.88118	0.305323	ALG1L	0
32.0889	-0.928794	0.0397004	SLC25A45	1
115.226	-0.928377	5.76079e-06	ARHGAP22	1
1756.07	-0.926033	5.232e-26	GAA	1
101.573	-0.925644	8.33586e-05	SLC2A11	1
2083.22	-0.925066	3.77207e-33	LSS	1
2.0491	-0.92277	0.701681	HPDL	1
14.5447	-0.922576	0.344113	FAM228B	1
5.12254	-0.920851	0.50246	SLC31A2	1
146.765	-0.919953	3.87774e-06	RPP25	1
3.88449	-1.86837	0.298436	ASB18	0
6.53374	-0.918099	0.457755	ANKRD31	1
104.353	-0.91726	0.000146609	FAM111B	1
176.414	-0.917238	8.18835e-07	LRP4	1
34.4778	-0.916745	0.0311853	TTC21A	1
2.44266	-1.86677	0.431285	HLA-DQB2	0
1.98772	-1.85924	0.48724	RBMXL2	0
4.13394	-1.85556	0.235286	CD160	0
5.9167	-0.915798	0.48949	CPQ	1
3.53298	-1.85359	0.25382	ZNF233	0
100.743	-0.915377	0.000453243	TMEM161B-AS1	1
29.902	-0.915249	0.0975047	PRSS27	1
138.677	-0.9137	6.06377e-06	DUSP23	1
13.8388	-0.911145	0.254394	SLC2A4	1
73.6572	-0.910488	0.00195957	PTPRB	1
2.97103	-1.85202	0.311138	NSUN5P2	0
32.9535	-0.910429	0.061428	SYT3	1
1025.17	-0.909245	4.72146e-24	FPGS	1
1868.31	-0.908952	7.07069e-56	GEMIN4	1
35.4444	-0.908751	0.028527	RGL1	1
140.024	-0.908417	4.03332e-05	VWDE	1
1465.63	-0.908246	2.2491e-41	MPP7	1
515.68	-0.903978	1.27519e-17	TSPAN4	1
44.5693	-0.899774	0.0148491	C4orf36	1
4.41218	-1.84403	0.19504	SNORA26	0
110.515	-0.898161	9.64815e-05	TMOD2	1
12.7512	-0.895548	0.191167	CACNA2D4	1
3.87013	-0.894397	0.582131	SCUBE2	1
12.167	-1.83255	0.0125116	ARMH4	0
86.8807	-0.893868	0.000308431	C1QL1	1
492.479	-0.893665	7.19486e-16	ANKRD13B	1
2.22696	-1.82634	0.420168	LOC106660606	0
84.2808	-0.893466	0.00297586	FBXL19-AS1	1
9.96277	-0.89256	0.381712	TMCC1-AS1	1
3.51546	-0.891585	0.593054	HIF3A	1
305.369	-0.890314	4.21816e-11	GINS4	1
114.433	-0.889838	7.04089e-05	MEX3A	1
2.61164	-0.888919	0.6983	ATP8B4	1
155.369	-0.888866	2.68386e-06	CLYBL	1
3775.97	-0.887706	4.88832e-74	C19orf48	1
431.122	-0.887691	1.87461e-17	PIAS2	1
51.88	-0.887576	0.0168392	ODF3B	1
3.51391	-0.886847	0.575461	DCDC1	1
536.951	-0.885868	6.88614e-16	ATP8B2	1
76.1871	-0.885774	0.00166975	TRIM9	1
340.15	-0.885449	1.9305e-10	ZNF276	1
65.5583	-0.885227	0.00788088	DGKE	1
10.4153	-0.884625	0.345866	HPD	1
365.468	-0.883581	8.92657e-14	SLC30A3	1
3455.59	-0.88192	2.92257e-41	MVD	1
86.282	-0.88104	0.000199417	NSUN6	1
389.865	-0.879003	3.06418e-13	OGDHL	1
73.2157	-0.877716	0.00175432	MB21D2	1
21.0162	-1.82502	0.000668612	PADI3	0
13.8474	-1.82275	0.0110282	FAM92B	0
13.2307	-1.81637	0.0171515	HDAC2-AS2	0
21.5539	-1.81621	0.00109991	KISS1R	0
2.0889	-1.81497	0.402435	CCIN	0
43.7974	-0.873647	0.0184312	CAMK1	1
204.119	-0.87317	1.16955e-07	FANCM	1
146.687	-0.87213	5.3884e-06	FZD3	1
942.372	-0.872	1.76753e-18	TUBA4A	1
383.406	-0.87173	4.98434e-14	SUV39H2	1
1.95904	-1.80744	0.439047	LOC105371184	0
1.94348	-0.871279	0.724828	CELF4	1
2.82055	-1.79899	0.394708	TRIM31	0
96.8849	-1.79558	1.24556e-13	HOXB8	0
1269.53	-0.870693	4.20295e-32	ADAM15	1
177.216	-0.870599	1.3501e-05	PBX3	1
244.094	-0.869918	1.80361e-09	TIGD5	1
1228.19	-0.869572	2.72682e-41	DIMT1	1
78.6527	-0.869258	0.000939845	ZNF32	1
2.50394	-1.78808	0.46483	FXYD6	0
1.86725	-1.78608	0.391525	CGB5	0
3035.08	-0.869002	1.01396e-59	PLCB3	1
934.497	-0.868962	6.11919e-23	DUSP2	1
5.59526	-1.78106	0.163477	OR2A7	0
219.763	-0.868728	1.28434e-07	PIGQ	1
52.1642	-0.867789	0.0287069	CDKL1	1
292.521	-0.86667	6.8228e-12	ACP2	1
5.59526	-1.78106	0.163477	LOC107987545	0
4.41029	-0.86569	0.607446	A2M-AS1	1
10.8163	-1.77892	0.0229985	SMIM10L2B	0
213.137	-0.865064	5.84541e-08	SECTM1	1
56.2794	-0.863654	0.00600837	ZC3H6	1
13.6562	-0.863417	0.298216	ZBTB8B	1
130.94	-0.862745	0.000135625	CCNE2	1
7.02001	-1.77858	0.164056	COL5A3	0
1627.13	-0.862376	3.54242e-41	TBL3	1
69.6484	-1.77421	1.13799e-09	KLHL13	0
483.047	-0.862329	3.04178e-17	BDH1	1
174.843	-0.861807	1.12162e-06	B3GNTL1	1
149.971	-0.861767	2.91573e-06	TRIM52-AS1	1
98.7042	-0.860042	0.15935	EGR3	1
188.544	-0.857756	2.51531e-06	TMEM143	1
169.882	-0.857636	4.08141e-07	ZHX3	1
3.0998	-0.857014	0.694761	TGFBI	1
104.262	-0.856896	0.000116017	C1QL4	1
3.51282	-0.856088	0.683565	USP3-AS1	1
237.4	-0.854804	8.06973e-08	RNF207	1
5.58865	-1.76761	0.160279	TSPAN7	0
42.49	-0.852976	0.0241944	ALG10	1
2.6851	-1.76471	0.351991	CEBPA-DT	0
13.1562	-0.852443	0.257851	NKAPP1	1
21.1005	-0.852107	0.148024	PPIL6	1
37.803	-0.851275	0.0387871	FBXO10	1
12.3749	-1.76373	0.0283857	NTNG2	0
20.7165	-1.76098	0.00202272	GRID2IP	0
2.23874	-1.75696	0.406607	CFAP99	0
2.18311	-1.75315	0.396456	APOBR	0
362.807	-0.850016	8.57091e-14	ARHGAP26	1
37.0887	-0.849777	0.0657641	SLC16A7	1
2.4825	-1.75299	0.428466	FAM86B2	0
1878.1	-0.849277	3.14155e-39	ATAD3B	1
15.9458	-0.848359	0.23756	WNT4	1
43.9827	-0.848157	0.0334972	DICER1-AS1	1
147.682	-0.843167	4.40209e-06	POMK	1
650.144	-0.842936	4.10927e-20	CENPM	1
353.675	-0.842584	8.32059e-12	TRAPPC6B	1
29.2663	-0.842449	0.080745	ZNF852	1
2.65179	-1.74243	0.30614	PABPN1L	0
1582.17	-0.840461	4.24171e-42	SLC7A1	1
3.89692	-1.73803	0.274785	LOC101928865	0
184.707	-0.840316	1.80556e-07	OLFM2	1
9.54312	-1.73791	0.0376808	KCND3	0
7.59018	-1.72448	0.0840977	LHB	0
21.8468	-0.838793	0.164238	CSF1	1
184.902	-0.838693	2.27717e-06	ST3GAL1	1
10.2798	-0.838449	0.346898	CLMP	1
254.372	-0.83731	1.18252e-09	PIGV	1
183.666	-0.836658	1.45352e-07	SLC16A9	1
919.29	-0.836338	8.58536e-21	BCKDK	1
125.841	-0.835981	5.43925e-05	SCML2	1
305.426	-0.835527	1.15621e-09	ZNF696	1
3.4316	-1.72305	0.29691	MIR647	0
12.7155	-0.835477	0.326564	SLC22A18AS	1
50.7074	-0.834699	0.0110809	DOC2B	1
9.81156	-1.71418	0.0405402	SLC5A11	0
321.92	-1.7116	4.61021e-42	PYCR3	0
77.3001	-0.830773	0.00266463	TMEM205	1
82.5881	-1.70778	1.22043e-11	FAM71E1	0
3.62588	-0.828663	0.614952	GPR146	1
5867.2	-0.827939	1.90302e-63	NOP56	1
97.1469	-0.827588	0.000275099	TDRKH	1
10.8234	-1.70756	0.0657583	FOXN3-AS1	0
18.454	-1.69712	0.00401402	ZNF132	0
2.06911	-1.68457	0.409001	SPDEF	0
119.906	-0.826527	0.000126599	EMID1	1
99.7831	-0.826313	0.00332335	TRDMT1	1
6.57276	-0.82579	0.471041	TMEM229B	1
16.4707	-0.824528	0.232968	PNPLA7	1
84.1256	-0.824287	0.00255408	PHF7	1
131.219	-0.822687	6.21984e-05	BIVM	1
20.5968	-0.822337	0.171623	C17orf97	1
304.972	-0.82175	8.72295e-09	ARC	1
296.005	-0.82112	2.42717e-06	STK36	1
3.56325	-0.821013	0.629379	ANGPTL6	1
2683.53	-0.820246	2.16156e-55	NDUFV1	1
4077.6	-0.819494	1.48892e-33	LY6E	1
419.753	-0.819291	1.29147e-10	SLC25A19	1
25.5605	-1.68105	0.000885159	LOC100288181	0
856.994	-0.817513	4.45038e-23	ARHGAP4	1
136.394	-0.817501	0.000329678	PREX1	1
9.71567	-0.81696	0.465378	SH3GL3	1
216.225	-0.815714	4.32521e-06	UGGT2	1
5.51894	-0.815603	0.567581	GPR87	1
382.071	-0.814794	1.45985e-08	SETD6	1
40.2726	-0.814277	0.0886515	BCDIN3D	1
348.13	-0.813324	1.18255e-09	RBL2	1
2.42893	-0.813246	0.733343	NHEJ1	1
20.6815	-0.812095	0.166943	BOC	1
1883.04	-0.810576	2.90045e-37	ANKRD17	1
39.5777	-0.810055	0.0300505	FAM227A	1
923.824	-0.809988	5.64937e-27	DIP2B	1
221.525	-0.809096	5.63084e-07	WNT10B	1
2.16259	-0.808978	0.721345	TCHH	1
5.327	-1.67652	0.207448	GRIP2	0
1918.62	-0.808741	4.8696e-43	FADS1	1
544.403	-0.808213	3.02639e-12	SLC30A6	1
17.064	-1.66928	0.00620323	LINC00634	0
255.526	-0.807613	1.84911e-07	CTNS	1
331.916	-0.806491	8.98311e-09	MMAB	1
155.858	-0.806387	2.56945e-05	XYLB	1
34.7271	-1.66844	1.57637e-05	38231	0
26.4697	-0.805761	0.173939	EGR4	1
3.81896	-1.66836	0.31288	BTBD16	0
230.98	-0.805455	2.10696e-08	GRIN1	1
256.126	-0.805162	3.85287e-07	TMEM168	1
137.507	-0.805056	1.94165e-05	C21orf58	1
117.897	-0.804975	0.000149652	HDDC3	1
340.032	-0.804855	3.26591e-11	GDAP1	1
21.2407	-0.804529	0.243722	SLC25A27	1
55.405	-0.803443	0.0157547	ZNF514	1
64.321	-0.802743	0.0115011	KCNC3	1
41.8632	-0.802098	0.0790234	STX18-AS1	1
84.3372	-0.80175	0.00142253	IRAK1BP1	1
2067.86	-0.801607	2.95922e-19	GAL	1
21.2738	-0.801282	0.208096	HOXA11-AS	1
6.46643	-1.66387	0.117025	MIR4653	0
21.7764	-1.65572	0.00196157	OGFRP1	0
4486.11	-0.799742	7.9023e-62	EEF1D	1
4.25798	-1.65398	0.198501	CSMD2	0
118.505	-0.799061	0.000543512	FBXO4	1
12.2212	-1.64621	0.0754862	KCNK3	0
4.62041	-1.64551	0.259025	KLHL7-DT	0
35.4584	-1.64294	3.61997e-05	CNTNAP1	0
185.416	-0.79904	1.03183e-05	CYP4V2	1
216.704	-0.796776	1.3864e-06	PCOLCE2	1
18.9662	-0.796519	0.19345	ROM1	1
10.9858	-1.63896	0.075633	CYP2D7	0
93.5542	-1.63725	4.18233e-11	ADAM11	0
32.6959	-1.62632	8.95945e-05	SLC43A1	0
420.798	-0.794709	4.69507e-11	MUTYH	1
370.631	-0.794608	7.42819e-12	ORAI2	1
1682.76	-0.794496	2.52336e-43	SORD	1
8.55075	-0.793615	0.469659	RAP2C-AS1	1
147.773	-0.792609	0.000538816	TGIF2	1
18.2609	-0.792407	0.286534	AK8	1
2.46671	-0.792262	0.684165	BMS1P4	1
102.692	-0.792034	0.00273259	VSIG10L	1
89.3584	-0.791416	0.0034122	MAP1A	1
32.9051	-0.791225	0.211236	LYNX1	1
25.1993	-0.790393	0.141838	PRRT2	1
5.70914	-0.789617	0.539746	STX1B	1
2.58481	-1.62529	0.452349	SETSIP	0
8.87762	-1.62016	0.0899746	ELOA-AS1	0
2.04558	-1.61896	0.516041	KCNMB2	0
580.029	-0.789297	1.7127e-12	TST	1
140.041	-0.789095	5.86975e-05	WDR25	1
281.671	-0.787714	7.96414e-10	SLC48A1	1
2.47501	-1.61668	0.476049	HRC	0
1319.84	-0.787406	2.37037e-18	TRABD	1
1399.91	-0.78522	3.05945e-31	EFR3A	1
5.39671	-1.61355	0.19391	LINC01031	0
280.208	-0.785196	3.41219e-08	SLC25A10	1
2.5975	-1.60479	0.398233	SNHG28	0
1.92834	-1.59601	0.473689	LOC101927635	0
10.8351	-1.59466	0.0628345	GUCY2D	0
305.613	-0.783314	2.81874e-09	PAQR4	1
3.19681	-1.59432	0.338379	LCN2	0
324.332	-1.59416	5.03794e-33	MKX	0
874.298	-0.782833	4.82355e-22	B3GAT3	1
3.64726	-1.59281	0.366884	ITFG2-AS1	0
233.82	-0.781383	1.12086e-06	ZFP90	1
343.615	-0.781135	8.1338e-10	PEX10	1
145.77	-0.780437	0.000178461	TMEM42	1
128.411	-0.780374	0.000396686	HSD11B2	1
90.0036	-0.779965	0.0148693	ZSCAN5A	1
278.551	-0.778579	1.28434e-07	C15orf40	1
8.5423	-0.7778	0.49185	RAD9B	1
384.193	-0.777295	1.30216e-11	HEBP1	1
3.86074	-1.58897	0.378672	KLKB1	0
233.644	-0.776977	9.6236e-06	EMB	1
66.8357	-0.775895	0.00679402	TMEM8B	1
684.701	-0.775242	1.26478e-14	FSTL3	1
1164.37	-0.775077	3.68543e-27	ILKAP	1
82.0154	-1.5834	3.52512e-09	ZNF469	0
256.144	-0.773234	4.61392e-07	LAMC3	1
8.23494	-0.772799	0.455502	ZNF843	1
239.369	-0.771582	8.13287e-06	DLEU2	1
2002.84	-0.77103	7.79882e-42	SLC29A1	1
386.22	-0.770391	2.12251e-11	PNPO	1
2.19808	-1.5804	0.431722	KRT31	0
9.53961	-1.57952	0.0677077	CLCNKB	0
366.576	-0.770124	3.45484e-09	D2HGDH	1
163.282	-0.769914	6.85258e-06	ADAM22	1
302.759	-0.769365	6.66786e-09	TMTC4	1
269.883	-0.769181	7.10122e-08	ASRGL1	1
1602.59	-0.768308	1.89743e-23	TMEM106C	1
173.401	-0.768077	6.8406e-06	TC2N	1
3.83835	-1.57809	0.353055	TRO	0
6.36279	-1.57268	0.129791	WDR97	0
3775.37	-0.767417	3.79872e-47	INTS1	1
89.5645	-0.76741	0.00137754	LOXL3	1
52.7232	-0.766252	0.0230872	P2RX5	1
2126.5	-0.766197	2.60588e-51	TSR1	1
146.951	-0.764	6.38686e-05	TRMT10A	1
33.6276	-0.763468	0.117302	FKBP7	1
6.85599	-1.56791	0.184742	CAPN12	0
166.806	-1.56546	1.74832e-16	EPHX2	0
326.341	-0.760807	3.45304e-11	SLC25A15	1
294.123	-0.760594	1.01852e-08	ADM	1
4.12224	-1.56104	0.219036	LOC105372273	0
147.395	-1.56001	1.02679e-18	LOC100506691	0
1413.39	-0.76033	1.51814e-23	MAPK12	1
1416.58	-0.757895	2.51483e-28	FAM122B	1
149.099	-0.756035	7.6047e-05	FAM161A	1
66.0268	-0.756007	0.00910832	ZNF34	1
1871.87	-0.755488	5.18469e-37	NAE1	1
2018.32	-0.754337	3.65564e-32	NT5DC2	1
6.78631	-0.754157	0.581872	MNS1	1
1.87227	-0.754115	0.756752	HIST4H4	1
1221.7	-0.753482	3.65973e-26	THOC6	1
14.346	-0.753321	0.372796	CDNF	1
2.27698	-1.55839	0.405629	LOC100507557	0
2.90934	-1.55159	0.350244	SNX32	0
521.187	-0.75298	2.21088e-12	RWDD2B	1
75.4373	-0.752356	0.00490072	NT5M	1
752.776	-0.752179	1.71306e-08	FBXL6	1
1426.38	-0.751393	1.24152e-26	MAPK6	1
382.55	-0.750884	1.81862e-11	GNPTG	1
69.3501	-1.54525	6.94332e-09	ELFN1	0
2158.82	-0.748563	3.78256e-47	TRMT1	1
159.222	-0.748333	0.000279039	FOXN3	1
1655.92	-0.748308	2.47164e-27	MPST	1
5.21571	-0.748099	0.573222	ST3GAL6-AS1	1
12.0763	-0.747909	0.42555	ZBTB7C	1
6.37149	-0.747424	0.539285	CATSPERG	1
34.7463	-0.746316	0.123542	ZNF417	1
34.1185	-0.745691	0.124177	STAC3	1
4.14359	-0.744722	0.607446	PLEKHD1	1
218.663	-0.744675	4.72367e-07	PEX3	1
4.42178	-1.54505	0.260561	LOC105371849	0
2368.79	-0.744011	2.0471e-41	IPO9	1
166.021	-0.743663	7.9578e-05	SLC25A14	1
1273.93	-0.742773	4.91112e-24	NSMCE4A	1
76.6126	-0.742396	0.00431382	C1orf61	1
850.194	-0.741791	1.59983e-10	ABCA7	1
399.081	-0.741603	2.16549e-07	NIT1	1
801.923	-0.741414	1.74529e-16	RABAC1	1
404.557	-0.740756	6.04082e-09	OIP5	1
4911.95	-0.739972	2.26315e-51	PYCR1	1
7.31141	-0.73877	0.512576	MAFB	1
119.1	-0.73858	0.000918987	ZNF711	1
3.09936	-0.73855	0.738122	ALDH1L2	1
34.0718	-0.738113	0.112993	ABCG2	1
5.95986	-1.54055	0.201227	NAIP	0
255.023	-0.738096	5.66033e-07	HOXB9	1
4.88895	-0.736774	0.60775	CDH4	1
27.4659	-0.734773	0.140271	LRRN2	1
40.6001	-0.732363	0.132603	GXYLT2	1
7.29598	-0.732135	0.532015	FEZF1	1
892.695	-0.731822	1.35532e-13	SGSM3	1
15.3748	-1.53937	0.0163267	GATM	0
1904.49	-0.731565	7.29795e-36	AURKB	1
30.8057	-0.731322	0.128157	PRIMA1	1
285.675	-0.730414	0.000369403	EGR2	1
81.5271	-0.729742	0.00633351	RANBP17	1
1183.59	-0.72917	1.31261e-25	ANAPC7	1
425.759	-0.72895	1.87622e-10	ZDHHC2	1
16.89	-0.728635	0.285116	LINC01137	1
19.8912	-0.727849	0.24821	PGBD4	1
1242.56	-0.727506	2.45025e-25	DPM1	1
61.9248	-1.53897	4.51997e-07	LMF1	0
14.3097	-0.7268	0.309258	CCDC151	1
11.9826	-1.52932	0.0252842	MIR762HG	0
16.6795	-0.726626	0.259025	TNKS2-AS1	1
57.2827	-0.726221	0.0187451	SAMD11	1
1750.83	-0.725272	6.58273e-28	GAMT	1
2407.1	-0.725071	3.56787e-37	PTK2	1
58.8806	-0.724532	0.0143721	PITX3	1
4.59702	-0.724321	0.620368	GJD3	1
184.614	-0.72425	0.000276967	DENND3	1
2.07176	-0.723814	0.792722	NFASC	1
497.481	-0.723742	5.75951e-13	ACTR1B	1
24.8835	-0.722533	0.190149	CCDC74B	1
327.721	-0.721529	9.12126e-08	BBIP1	1
8.67627	-1.52866	0.12271	LOC101927884	0
1010.21	-0.720222	1.51152e-16	ATP13A2	1
76.7709	-0.719918	0.00545661	SYNPO	1
803.15	-0.719878	8.70711e-16	MYO5C	1
15.3826	-0.718782	0.30876	PTGS1	1
301.654	-0.718165	3.32544e-07	ECE2	1
362.637	-1.52308	2.32567e-23	OR51B5	0
6.59622	-0.717452	0.550644	TLCD2	1
278.034	-0.717386	1.3962e-06	MPC1	1
414.595	-0.716817	6.69018e-12	ZNF251	1
14.7594	-1.52239	0.0214703	SLC38A3	0
1040.26	-0.716707	3.58784e-05	DENND4B	1
673.62	-0.716676	5.83796e-16	COQ4	1
3.34965	-1.52068	0.364704	RPL3L	0
2.37189	-1.51856	0.464355	CA3	0
387.68	-0.716527	1.49225e-06	ENGASE	1
318.234	-0.716463	1.16196e-07	TMEM218	1
1146.73	-0.716051	2.27737e-19	LLGL1	1
294.85	-0.714254	2.10234e-07	TMEM161B	1
1.99594	-1.51602	0.556053	GBP2	0
267.367	-0.713841	3.38829e-06	TTC31	1
2.14362	-1.51545	0.500703	LOC105373191	0
210.361	-0.712007	8.00683e-05	HACL1	1
1579.43	-0.711251	4.10412e-33	DFFA	1
2.40046	-1.51445	0.547155	USP26	0
6.72087	-0.710543	0.575136	NRG2	1
2095.94	-0.709388	3.23017e-25	SSBP4	1
503.545	-0.70906	7.58639e-12	OAF	1
9.99364	-0.708123	0.498431	NAPA-AS1	1
211.742	-0.707105	6.07672e-05	DUSP22	1
328.228	-0.706795	1.31794e-09	THADA	1
1055.34	-0.706718	1.25584e-12	ZFP36L2	1
56.6248	-0.705003	0.0481761	TNFRSF11A	1
2616.38	-0.704508	1.63937e-40	SCARB1	1
279.633	-0.704334	5.45431e-07	CRYL1	1
136.034	-0.703286	0.00113553	CREB3L4	1
488.392	-0.701812	6.65418e-10	MRPS18A	1
30.5838	-1.51102	0.002728	OR51B5	0
3217.54	-0.701787	2.65987e-33	MAF1	1
157.423	-0.701399	0.000169818	PPP2R3C	1
116.148	-0.701178	0.00111184	TMCC2	1
2.5724	-1.50658	0.489183	CHRNG	0
29.4924	-0.69981	0.182088	NPAS1	1
5.98745	-0.699295	0.598607	FTX	1
4785.93	-0.699245	4.32142e-34	CLUH	1
25.7508	-0.698936	0.196553	MTFP1	1
1302.02	-0.69861	1.68321e-17	IRS1	1
1076.1	-0.698193	6.49497e-20	NPDC1	1
188.506	-0.697585	9.22161e-05	NABP1	1
61.4155	-0.694813	0.0394146	CCDC40	1
144.213	-1.50326	4.52253e-12	GSDME	0
277.882	-0.693397	1.38573e-07	RFX2	1
5.91804	-0.693219	0.568841	HIC1	1
2396.97	-0.692799	1.56061e-27	CPNE7	1
625.581	-0.692083	2.69354e-11	HAUS5	1
47.0014	-1.49849	1.11244e-05	RABL2A	0
8.65219	-0.692062	0.55328	APLN	1
175.914	-0.690098	8.5275e-05	TPCN2	1
1.99665	-1.49303	0.518214	CAPN3	0
2.23228	-1.49266	0.459292	PROSER2-AS1	0
277.854	-0.689741	1.97998e-06	CYB5D2	1
4.76139	-0.689696	0.664961	GJC3	1
2.93853	-1.49259	0.40675	GGT5	0
1124.23	-0.68968	9.3496e-20	ENO2	1
127.866	-0.688005	0.00411841	ZNF250	1
1.93625	-1.48371	0.476297	LINC01968	0
520.942	-0.687275	7.66727e-10	DONSON	1
1804.72	-0.686745	8.43591e-23	SAPCD2	1
55.5369	-1.48217	4.99485e-06	ADGRG5	0
19.1999	-1.48172	0.0151489	CMTM1	0
2.72709	-1.47836	0.473052	INTS4P1	0
5.37624	-1.47424	0.216883	CALML6	0
6.56669	-0.686271	0.56455	IRX5	1
13.5517	-1.47264	0.0657641	NUDT7	0
1210.34	-0.68584	2.83455e-16	TRIB3	1
5.59688	-0.685721	0.623023	GUSBP1	1
5.75636	-1.47042	0.216883	C10orf25	0
2026.5	-0.685209	1.51384e-23	DPP7	1
30.8169	-0.684271	0.164623	RTEL1-TNFRSF6B	1
359.476	-0.684003	3.71723e-08	SLC45A4	1
175.533	-0.683882	0.000150557	ATP6V1E2	1
6.61807	-1.46601	0.280101	KLHDC9	0
10.3874	-0.68351	0.478158	ONECUT1	1
477.793	-0.683091	4.86106e-10	ASAP1	1
952.886	-0.682637	2.81789e-16	CCNH	1
78.5351	-0.682282	0.0274294	CD163L1	1
96.8964	-0.681843	0.00233836	EVA1A	1
36.806	-0.681607	0.123321	DNASE1L1	1
1766.82	-0.680906	1.73659e-23	MRPS16	1
45.221	-0.680623	0.0594567	JMJD4	1
490.109	-0.679569	8.93214e-12	FAM120AOS	1
2224	-0.679566	5.87664e-16	NUP210	1
5.45453	-1.46564	0.257537	ADNP-AS1	0
177.132	-0.679478	0.000306345	WDR35	1
393.284	-0.679405	2.07891e-07	B4GALNT1	1
208.456	-0.678985	0.000322217	PHTF1	1
7.43677	-0.677372	0.607416	PHOSPHO2	1
9.10712	-1.45915	0.139373	LOC101928103	0
23.4059	-1.45462	0.00433684	ANO5	0
119.102	-0.677059	0.000855216	HOXA11	1
1416.53	-0.676381	1.0267e-19	MLST8	1
132.634	-1.45335	1.28441e-12	ADGRF1	0
18.5692	-0.676283	0.382913	GPR39	1
118.877	-0.676187	0.00192277	FAM86C2P	1
8.90521	-0.675376	0.482503	MLLT11	1
116.342	-0.675359	0.00180057	MYT1	1
2068.27	-0.674921	5.42489e-36	STK25	1
490.819	-0.674431	2.90601e-12	FOXRED2	1
485.603	-0.674238	1.36303e-09	MPP6	1
128.629	-0.674094	0.00365147	MCOLN3	1
412.54	-0.671342	6.89189e-09	HTRA2	1
4.72546	-1.45235	0.282907	MB	0
97.0648	-0.671338	0.00395529	DNM1	1
354.514	-0.67095	2.37611e-07	FAM171A2	1
926.512	-0.670873	3.55825e-14	FGFR4	1
405.632	-0.670387	1.54744e-09	ZBED1	1
481.935	-0.669926	3.97494e-09	ATP6V0A2	1
45.5219	-0.669655	0.103533	ZNF503-AS2	1
2.11786	-1.45138	0.512327	NXPH1	0
15.5596	-1.45134	0.0327204	LOC100134368	0
187.489	-0.669278	0.000468307	RAB36	1
854.821	-0.669248	1.22095e-15	TMEM201	1
65.148	-0.668556	0.0199138	NHLRC3	1
58.7746	-1.44894	1.78898e-06	MMP11	0
1283.62	-0.66818	5.52696e-22	SLC19A1	1
220.469	-0.66805	1.55122e-05	ALDH5A1	1
6.63392	-0.667868	0.601295	SDAD1P1	1
1.99464	-0.667447	0.76568	ASPDH	1
50.5796	-1.44306	4.06192e-05	KRT32	0
1235.64	-0.666747	1.28582e-17	SLC25A32	1
30.4221	-0.666033	0.183941	ZNF19	1
354.671	-0.6658	1.80487e-07	GGCX	1
3466.88	-0.663949	1.21341e-38	PFKL	1
32.1578	-0.663739	0.139891	PRKCQ	1
863.338	-0.663637	3.37527e-13	LUC7L	1
184.205	-0.662995	3.341e-05	PPM1M	1
166.622	-0.662394	0.000775987	ZNF33B	1
313.549	-0.661665	2.14784e-06	TRNT1	1
4.18948	-1.43827	0.352522	ROPN1B	0
15.1474	-0.660416	0.3928	TAPT1-AS1	1
1875.37	-0.660093	5.00028e-34	MEN1	1
9.64127	-1.43156	0.104533	LOC100049716	0
891.643	-0.659934	4.40803e-16	ELP6	1
5.1269	-1.43107	0.276628	SNORD46	0
552.218	-0.659676	4.10841e-11	PLA2G12A	1
3.04035	-1.4217	0.447357	CAMK2B	0
2719.89	-0.659616	4.20069e-18	TONSL	1
627.575	-0.659433	6.30627e-13	C1orf123	1
22.1465	-1.4156	0.00691493	LOC105378853	0
360.351	-0.659399	6.68577e-07	PCED1A	1
837.124	-0.657849	2.99357e-07	LMF2	1
17.1813	-1.41159	0.0247533	LOC729970	0
191.321	-0.657606	0.000566002	SFXN5	1
16.8914	-1.40543	0.0181902	KRT5	0
571.002	-0.656805	1.69738e-12	C16orf74	1
43.5401	-0.656709	0.089679	SNED1	1
3.08132	-0.656136	0.740895	ARL10	1
133.923	-0.655859	0.00274139	LZTS3	1
29.7407	-1.40304	0.00247979	GLB1L	0
31.6346	-0.655252	0.202339	RUNDC3B	1
2333.3	-0.654065	2.80427e-26	CDK4	1
210.823	-0.653711	3.55454e-05	LRRC28	1
6.2026	-1.3972	0.24979	MMP23B	0
220.106	-1.39309	2.76163e-18	ERVMER34-1	0
171.315	-0.652978	0.000775834	LRRC23	1
5.93757	-1.39203	0.266179	AQP7	0
6.34179	-1.38337	0.195124	C15orf62	0
4493.65	-0.652338	1.9734e-35	SCRIB	1
471.872	-0.651834	6.40838e-08	KDM1B	1
80.1543	-0.6515	0.0217665	COL9A2	1
718.89	-0.650519	6.98172e-09	AGO2	1
3.79763	-1.38253	0.402548	LAIR1	0
2075.02	-0.649952	6.70161e-23	ENSA	1
26.5438	-0.649358	0.199428	PAM16	1
999.455	-0.648557	7.96466e-15	HPS1	1
2488.11	-0.647935	9.14891e-22	MTA1	1
3.67395	-0.647833	0.674161	ADAMTS16	1
39.1955	-0.647624	0.108013	ERMAP	1
1201.79	-0.647611	8.35076e-17	GTPBP3	1
364.871	-0.647487	3.31934e-07	SLC15A4	1
2.17657	-0.647416	0.789103	CXorf58	1
753.467	-0.647388	1.23376e-13	POP1	1
1904.72	-0.647306	1.65818e-22	POLD1	1
849.461	-0.646834	6.49197e-14	URB2	1
115.229	-0.646473	0.00357152	ZNF589	1
22.9523	-0.646137	0.282818	SPEF1	1
592.205	-0.64588	6.36756e-09	CLCN7	1
1417.35	-0.645648	3.47126e-13	ZMYND19	1
16.867	-0.645521	0.392782	CNIH3	1
183.542	-0.645512	0.000352997	LINC00339	1
41.6189	-0.644828	0.144968	ULK4	1
431.468	-0.644701	1.55231e-09	PREPL	1
41.2688	-0.643511	0.137173	ORAI3	1
3.89735	-1.38158	0.447715	ADCY5	0
3402.43	-0.643374	9.66971e-33	RPN2	1
1179.91	-0.643351	4.56269e-12	NT5C	1
645.825	-0.642576	4.67139e-12	FBXO9	1
534.81	-0.641963	1.25939e-08	SLC37A4	1
892.836	-0.64195	3.26701e-12	ESRP2	1
18.5596	-1.37852	0.0293108	LINC02458	0
199.369	-0.641887	3.07241e-05	FAM216A	1
131.508	-0.641793	0.00250886	CCDC142	1
2.7636	-1.37783	0.46835	ARR3	0
71.3891	-0.641352	0.0422448	SNX22	1
5.0371	-1.37423	0.276084	CCDC184	0
320.84	-0.639338	1.69508e-05	RND3	1
283.403	-1.37289	1.60035e-16	PGGHG	0
731.379	-0.639263	1.64701e-11	CDC7	1
14.3006	-0.639235	0.461591	ATP6V1C2	1
8.05931	-1.37115	0.169691	PNMA2	0
978.231	-0.639038	1.98488e-13	RHOT2	1
5.66822	-1.3703	0.440663	ABCA12	0
134.176	-0.638876	0.00442887	FAM81A	1
3147.69	-0.637454	1.99138e-34	TBCD	1
3069.14	-0.635987	1.46359e-30	ACADVL	1
2.31717	-0.635238	0.780927	FLT3	1
1191.2	-0.635007	1.86654e-17	RRP7A	1
448.358	-0.634573	3.21768e-08	FXN	1
70.5812	-0.634417	0.051136	SHPK	1
37.6282	-1.36839	0.0010316	LY6G5C	0
2.29687	-1.36493	0.536952	CFAP161	0
463.97	-0.634211	3.58455e-07	DCUN1D4	1
408.155	-0.633546	7.22339e-07	MKS1	1
60.4208	-0.633456	0.110566	NEK8	1
762.838	-0.633031	3.70545e-14	DARS2	1
8751.22	-0.632925	4.8823e-41	KITLG	1
155.335	-0.63159	0.0011537	PIP5KL1	1
516.246	-0.631347	5.6472e-08	TRIM72	1
20.0157	-0.630208	0.288466	THTPA	1
132.473	-1.36478	4.53667e-11	C1RL	0
5.29148	-0.629307	0.67491	EPB42	1
2.29303	-1.36436	0.543321	LINC01460	0
722.462	-0.629188	9.41721e-11	MAVS	1
392.193	-0.628761	3.30549e-07	ARRB1	1
325.856	-0.626432	2.63799e-07	NRARP	1
2015.89	-0.625932	1.07098e-30	MMS19	1
1667.28	-0.625482	1.03533e-21	ARHGEF19	1
32.4758	-0.625048	0.328922	GIPR	1
6.882	-1.36396	0.239573	SPATA12	0
60.0095	-0.623762	0.0786799	DET1	1
10.5603	-1.36179	0.140565	OTUD7A	0
15.7308	-0.623391	0.431111	MAP3K15	1
461.296	-0.623012	1.31951e-08	METTL1	1
25.791	-0.622855	0.213771	PLIN5	1
4.72564	-0.622611	0.698361	GPR61	1
325.46	-0.622198	9.93721e-07	PRKCA	1
2.34947	-0.62219	0.797749	PRMT5-AS1	1
6.11745	-1.35614	0.233141	PRR34	0
10.8899	-1.34948	0.145408	SLC12A9-AS1	0
91.3823	-0.622109	0.0195612	LETM2	1
104.015	-0.621957	0.00624591	CYB561D2	1
919.692	-0.621329	2.39996e-12	HERPUD1	1
2407.88	-0.62119	2.00895e-23	ARHGAP29	1
335.411	-0.620456	2.53263e-06	CEP68	1
472.869	-0.6199	4.29513e-07	CENPT	1
15.004	-1.34601	0.0550712	GRIK5	0
11.8936	-0.619476	0.452349	CPNE9	1
1.86143	-1.34206	0.64469	LOC100505501	0
81.7696	-0.619199	0.0443869	P2RY2	1
195.336	-0.618971	0.000147343	SH2B2	1
229.046	-0.61676	8.95945e-05	ST6GAL1	1
26.9093	-1.34098	0.00588741	CKMT1A	0
2800.91	-0.61675	1.1256e-23	TRAF7	1
4.55545	-1.34085	0.302514	GHRLOS	0
86.8453	-0.61669	0.0207053	NMNAT3	1
437.359	-0.616172	2.13377e-06	THEM4	1
11.8906	-1.34017	0.0571116	NKX2-1	0
860.609	-0.61604	3.60038e-12	PPP1R16A	1
105.353	-0.615454	0.00590234	C9orf72	1
1.95645	-1.33921	0.570785	CD81-AS1	0
161.754	-0.614908	0.000589255	N4BP2	1
2279.65	-0.613629	1.09785e-20	ECI1	1
15.246	-0.613625	0.433895	FTCDNL1	1
302.938	-1.33417	3.046e-24	GAREM2	0
948.071	-0.613534	1.16934e-08	CTXN1	1
1751.36	-0.613435	1.75305e-15	SLC52A2	1
7.90434	-0.611998	0.598681	IKZF2	1
5.46263	-0.611087	0.69915	LBH	1
150.912	-0.610989	0.00523862	TMEM191A	1
4.81728	-1.33238	0.402377	XKRX	0
719.632	-0.610577	1.51557e-09	JOSD2	1
1.85798	-1.32883	0.572669	LINC01647	0
714.087	-0.610432	8.99228e-11	ABHD11	1
7.19427	-1.32399	0.233604	SUGT1P4-STRA6LP	0
41.5075	-0.609314	0.145498	OLFM1	1
999.747	-1.32171	5.06274e-43	GSDMD	0
841.462	-0.608975	1.20819e-12	ALG3	1
171.996	-0.608852	0.00063302	SLC24A1	1
13.5959	-1.31546	0.0423339	IGDCC4	0
2916.54	-0.60853	2.85909e-35	DUS1L	1
430.09	-0.60775	6.31174e-07	RNASEH2C	1
30.5504	-0.607295	0.303276	SPAG4	1
1584.35	-0.606012	1.52674e-14	ACAT1	1
1741.43	-0.605718	2.96609e-13	TMEM132A	1
11.1038	-1.31314	0.112144	NLRP11	0
1126.94	-0.605324	5.073e-19	DDX19A	1
1764.25	-0.605202	1.59035e-18	FIBP	1
524.472	-0.604898	1.26777e-06	PDF	1
84.2005	-0.604297	0.0283837	FAM86JP	1
87.6893	-0.603655	0.0493354	C19orf81	1
576.286	-0.603597	6.97173e-10	ALDH16A1	1
57.522	-0.603315	0.120494	WFDC3	1
60.2526	-0.603221	0.0437903	C2orf72	1
31.8755	-0.603105	0.19257	SLC4A8	1
87.5219	-0.602921	0.0417741	ZNF37BP	1
910.435	-0.602186	9.9913e-12	CASKIN2	1
390.362	-0.602022	7.82051e-06	TMEM120B	1
332.455	-0.601742	1.37163e-05	ZNF346	1
132.732	-1.30369	2.95548e-10	TESC	0
238.45	-0.601616	4.19234e-05	AP4M1	1
535.06	-0.600598	1.54799e-08	MFGE8	1
1092.17	-0.600402	2.94733e-17	CHD3	1
201.704	-0.60019	0.000208319	SLC35G1	1
3.18465	-0.599949	0.740609	WDR38	1
3.59643	-0.599399	0.75831	HIST1H4J	1
3.53224	-1.30332	0.392532	LOC101928565	0
180.682	-0.599054	0.00138871	TLCD1	1
45.1756	-0.598918	0.187823	RGS5	1
3.25148	-1.29932	0.471219	CD79A	0
16.8333	-0.598527	0.362711	TEX14	1
248.343	-0.59815	0.000106881	ZFP62	1
4.20143	-1.29923	0.363027	B3GALT5-AS1	0
235.118	-0.598135	0.000860411	MSLN	1
137.128	-0.597836	0.00243143	TSNARE1	1
329.874	-0.597739	8.56561e-07	KCNAB2	1
814.554	-0.597575	4.26987e-11	BOK	1
17.7563	-1.29609	0.0342897	LOC648987	0
5.99403	-1.29306	0.267123	ACVRL1	0
58.6357	-0.597305	0.0772231	RYR1	1
306.29	-0.597091	4.88885e-06	ADCK5	1
57.0958	-0.596764	0.121948	HSD11B1L	1
1129.53	-0.595294	2.83455e-16	ZNF217	1
10983.7	-0.594845	1.5678e-33	ODC1	1
560.882	-0.594453	5.43651e-06	MST1R	1
836.606	-0.593871	1.36903e-14	DENND5A	1
450.58	-0.593006	8.50636e-07	CA2	1
141.132	-0.592728	0.00555707	TMEM187	1
1181.02	-0.591685	7.67328e-17	FBXL19	1
813.018	-0.591586	3.20288e-10	FBXO22	1
130.829	-0.590567	0.0118293	KLHL11	1
105.537	-1.28486	6.92803e-09	38596	0
1143.49	-0.590355	5.63405e-16	WDR36	1
1416.52	-0.590183	6.24569e-19	DVL2	1
819.321	-0.59009	1.40947e-12	FAM213B	1
1362.93	-0.589971	4.84099e-14	VPS28	1
105.537	-1.28486	6.92803e-09	SEPT5-GP1BB	0
1965.54	-0.589905	5.71235e-24	SRPK1	1
675.791	-0.589566	6.67706e-09	TMEM126B	1
113.911	-0.587978	0.0256953	ZC3HAV1L	1
176.63	-1.28302	1.027e-15	PPIP5K1	0
3.27365	-1.27985	0.483868	IL31RA	0
5.41305	-1.27892	0.347308	CATSPERE	0
817.242	-0.587713	1.28215e-10	RCCD1	1
632.481	-1.27503	2.09427e-36	KATNB1	0
17.7555	-1.27422	0.0229586	MMP25	0
48.0846	-0.587308	0.110124	SDCBP2-AS1	1
92.9691	-0.587275	0.0562952	GPR63	1
472.855	-0.587001	4.38884e-07	KLHDC2	1
13.795	-0.586857	0.455068	RN7SK	1
12.6081	-0.586618	0.491994	SSTR5-AS1	1
528.202	-0.586222	9.63859e-09	SLC11A2	1
649.026	-0.58583	1.13124e-09	MRPS25	1
16.8675	-1.27359	0.0420918	KIF12	0
3.91057	-1.26679	0.361384	PLPP7	0
644.224	-0.585474	1.45465e-09	PPIP5K2	1
811.132	-0.585086	5.78889e-07	SNHG12	1
5524.53	-0.584837	2.40462e-25	MDK	1
196.117	-0.583721	0.000300703	TXNDC9	1
1074.69	-0.583703	6.02648e-16	XRCC3	1
47.7498	-0.583604	0.126828	ARV1	1
66.7356	-1.26423	0.000107726	MAPK15	0
9.6197	-1.26079	0.162307	TTC41P	0
2.07053	-1.25636	0.574059	HS3ST6	0
1086.22	-0.583523	9.09044e-12	KCNQ2	1
177.284	-1.25234	2.37889e-09	ADGRA2	0
300.102	-0.583366	0.000221145	HIST3H2A	1
35.9174	-0.582865	0.159227	GATA3	1
5.79515	-1.24864	0.326039	CASC1	0
45.4469	-0.582689	0.137402	ST3GAL3	1
612.676	-0.582461	3.71024e-10	DDX60L	1
5.17197	-1.24843	0.275446	EBF3	0
1.85023	-0.582189	0.858103	ST7-OT4	1
57.992	-0.582183	0.0984067	ZNF554	1
3.22716	-1.24839	0.475192	YBX2	0
911.552	-0.581857	1.46507e-11	ARRB2	1
242.833	-0.58164	0.000704141	NETO2	1
546.156	-0.581428	1.73805e-06	ZNF672	1
9.13681	-1.24555	0.185936	LOC100507377	0
15.7197	-1.2429	0.0640351	SPDYC	0
1318.38	-0.580936	4.39102e-16	CD320	1
6.67181	-1.24203	0.248081	C6orf163	0
131.349	-0.580907	0.00890868	SPICE1	1
123.232	-0.580903	0.00955122	MRI1	1
29.2814	-0.580615	0.272021	DGAT2	1
1056.24	-0.580105	4.81253e-15	CLDN7	1
230.357	-0.580062	0.000536126	TPM1	1
16.4862	-1.24136	0.031225	LOC155060	0
172.644	-0.579795	0.00192594	TMEM65	1
319.417	-0.579564	3.4122e-05	OSGEP	1
375.843	-0.579347	8.78014e-06	SLC7A6	1
7.49227	-0.578615	0.613664	CFL1P1	1
54.2723	-1.24053	0.000144996	ELMOD1	0
88.3444	-0.578329	0.0313727	C19orf44	1
758.892	-0.577894	1.88631e-11	OGFOD3	1
32.0166	-1.24019	0.00261858	CD96	0
4.16216	-1.23532	0.437278	PLPPR4	0
5.53967	-1.23425	0.33786	PCDH19	0
1519.37	-0.577095	1.38813e-20	TMEM230	1
914.981	-0.57701	1.16459e-12	KDM2B	1
1008.27	-0.576954	3.793e-14	DCAF16	1
644.025	-0.576621	4.03792e-05	PLXNA3	1
2.03854	-1.23225	0.649556	CELA2B	0
7.4192	-1.23153	0.191542	LOC100505774	0
1188.68	-0.576577	7.20958e-18	PFAS	1
223.515	-0.576355	0.0026422	CDK14	1
1084	-0.575406	3.19822e-13	NDUFS7	1
956.618	-0.575388	2.28355e-15	MARVELD1	1
142.578	-0.575198	0.00483781	CLTCL1	1
3.87463	-0.574835	0.736227	TMC1	1
442.313	-0.574249	1.07128e-07	AXIN2	1
70770	-0.574102	1.48839e-24	RPL8	1
30.0504	-1.23139	0.00619669	COL5A2	0
1895.68	-0.574081	6.70619e-21	AGPAT5	1
120.172	-1.22884	4.25945e-09	37865	0
51.8645	-1.22752	0.000217652	CD164L2	0
80.3938	-0.573814	0.0389683	TRIM46	1
2.57255	-1.22476	0.499736	PGAM4	0
166.205	-0.573762	0.00162841	ASPHD1	1
3.3438	-1.22172	0.514618	MGC12916	0
510.479	-0.573567	1.02754e-05	E2F2	1
1014.95	-0.573067	2.02951e-06	NBEAL2	1
122.989	-1.21987	2.45642e-09	LOC101929705	0
111.325	-0.572539	0.0337459	KCNC4	1
709.389	-0.572412	2.46164e-12	YIPF2	1
571.994	-0.571279	1.02549e-09	RFX5	1
496.062	-0.571029	1.62999e-08	GALNT11	1
132.034	-0.570331	0.00757137	RAD51D	1
392.987	-0.570091	3.95435e-06	APPL2	1
1068.94	-0.570047	1.71262e-12	GLYR1	1
917.382	-0.56987	7.88354e-12	METTL3	1
1147.95	-0.569855	2.7093e-13	PANK3	1
21.4656	-1.2198	0.0277109	PPP3CB-AS1	0
581.671	-1.21674	4.25888e-33	FSD1	0
2.53106	-0.569851	0.818087	CDYL2	1
6.72869	-1.21658	0.27116	DCST2	0
12.0306	-1.21434	0.172354	LOC100130417	0
2.53721	-1.2125	0.539724	SHC3	0
4125.69	-0.56957	6.42832e-20	EFHD2	1
179.533	-0.569067	0.00593822	C18orf54	1
8.6038	-1.21146	0.270364	IL21R	0
86.7981	-0.569065	0.039278	RFXAP	1
52.8189	-0.568416	0.141061	CHRNA7	1
677.3	-0.567912	1.23322e-05	SLC6A6	1
104.765	-1.20979	9.93077e-06	NEU3	0
244.425	-0.567815	0.000651441	ARID5A	1
961.942	-0.567739	1.60193e-11	TRAPPC10	1
1589.89	-0.56746	1.95744e-20	GEMIN5	1
1934.8	-0.567275	7.30318e-05	SAT1	1
35.0858	-1.20738	0.00528635	ARHGEF6	0
169.243	-1.20455	3.42532e-08	SH2D5	0
130.507	-0.567173	0.0156482	KCNS3	1
1180.18	-0.566897	3.06086e-16	HK2	1
2.14047	-1.20415	0.644728	KIZ-AS1	0
7.4289	-1.20388	0.309505	NLRP4	0
45.6399	-0.566133	0.186587	IQCH	1
129.998	-0.566123	0.0114524	SCAPER	1
304.483	-0.56608	0.00058345	ATP9A	1
3421.37	-0.565467	1.15743e-22	ITPR3	1
84.186	-0.565433	0.0212712	ZNF749	1
185.088	-0.565402	0.000934982	ZNF707	1
27.7892	-1.20385	0.0154946	TMPPE	0
836.926	-0.565251	3.64979e-08	ABHD14B	1
749.442	-0.565	2.43978e-11	UNC119B	1
1184.85	-0.564644	1.02161e-14	HES4	1
462.997	-0.564425	3.85287e-07	C2CD5	1
6.71167	-0.563673	0.619256	RNU6-8	1
2720.57	-0.563103	5.01769e-35	HSF1	1
54.3995	-0.562829	0.136085	CCDC157	1
600.37	-0.562579	4.47396e-07	APLP1	1
21.3146	-0.562404	0.380639	GPLD1	1
8.48112	-1.20372	0.223122	OGFR-AS1	0
3.30842	-0.562192	0.775441	HFM1	1
3.77073	-1.20286	0.588135	INPP5D	0
696.544	-0.561972	6.38624e-08	ACAP3	1
878.671	-0.561328	2.29081e-09	LRP3	1
666.199	-0.560146	6.57294e-11	TBC1D16	1
157.538	-0.559339	0.00310409	KIF5C	1
7186.06	-0.559223	6.7428e-37	EWSR1	1
1025.09	-0.558706	3.09912e-12	BCAT2	1
492.447	-0.558409	6.69067e-09	DALRD3	1
457.356	-0.557746	3.43578e-08	TINF2	1
398.073	-0.557586	2.1199e-05	CSRP2	1
272.65	-0.556441	8.9498e-05	ATP11C	1
4.77897	-0.55596	0.726341	TNFRSF8	1
1149.2	-0.555335	8.19668e-14	GRAMD1A	1
6.55749	-1.20274	0.325465	RFPL2	0
91.5136	-0.555214	0.0345182	ZBTB47	1
682.581	-0.555159	1.9655e-10	RASSF1	1
3058.99	-0.554002	1.57085e-13	MRPL18	1
99.2126	-0.553997	0.0291418	EXOG	1
34.8188	-0.553714	0.23778	SBF2-AS1	1
479.558	-0.553573	6.21653e-05	TTPAL	1
82.6566	-1.20202	2.39246e-06	TERT	0
375.855	-0.553456	6.45133e-05	RMND1	1
519.262	-1.20069	8.80119e-25	C5orf15	0
136.971	-0.552287	0.00531683	RASAL1	1
232.15	-0.552152	0.000335472	RBBP9	1
772.261	-0.551737	2.12822e-09	ABCB8	1
673.231	-0.551652	1.99042e-10	LUZP1	1
325.309	-0.551547	5.43465e-05	ACADS	1
4.9473	-1.19934	0.325883	LINC02018	0
757.554	-0.551299	7.97808e-12	CLN6	1
3492.08	-0.551162	2.7069e-18	MSX1	1
2497.91	-0.551044	5.33382e-16	RNF126	1
2797.48	-0.55097	4.80565e-15	EMG1	1
1480.83	-0.550749	2.97681e-17	NADK	1
23.3168	-0.550743	0.466559	CCDC159	1
1231.27	-0.550359	2.41384e-08	MROH6	1
458.655	-0.550348	7.8005e-07	MPV17	1
15.9766	-0.550283	0.459194	CCT6B	1
230.934	-0.550258	0.00140721	PSMC3IP	1
76.2242	-1.19857	1.38689e-05	SEC14L4	0
3026.48	-0.550186	1.75322e-31	PFKM	1
1517.03	-0.549973	1.08628e-14	DNPH1	1
23.528	-0.549918	0.381712	CDK5R2	1
427.831	-0.549009	1.92528e-05	ZFC3H1	1
1443.41	-0.54894	2.46893e-10	UBE2T	1
477.295	-0.54878	6.1785e-07	ALG1	1
1.99357	-1.1943	0.622093	HTRA3	0
36.7968	-0.548643	0.170439	UBL7-AS1	1
286.93	-0.548284	3.67474e-05	TMCO6	1
557.594	-0.548086	4.50971e-08	WDR73	1
11.7478	-1.19382	0.197937	LINC01970	0
337.398	-0.547989	0.000360293	TMEM52	1
4117.03	-0.54781	9.14532e-36	PHLDB2	1
580.73	-0.54771	2.32923e-07	STRIP1	1
228.311	-0.54716	0.0087257	SLC22A18	1
58.6006	-0.546497	0.119237	FBN3	1
611.959	-0.546322	2.37725e-08	IRF2BP2	1
3.69811	-0.545998	0.813483	GNG12-AS1	1
47.0761	-0.545639	0.136852	SAMD10	1
2592.23	-0.54538	5.26924e-25	DLST	1
249.594	-0.545343	0.00172581	MRC2	1
19.858	-0.545186	0.353135	HIST1H2BJ	1
720.049	-0.545153	6.98314e-08	NCSTN	1
814.431	-0.545125	1.02802e-09	GLB1L2	1
413.253	-0.544832	5.29623e-07	PDSS1	1
44.7129	-0.54452	0.24525	ZC3H10	1
352.155	-0.544362	7.64404e-06	FAAH	1
619.771	-0.544317	1.60644e-07	PEX26	1
3738.82	-0.543954	7.491e-15	NPW	1
150.866	-0.543691	0.00387763	RNASEH1-AS1	1
330.193	-0.543634	2.44403e-05	MTX3	1
122.274	-0.543544	0.0186354	PLCE1	1
3.99293	-1.19336	0.435033	DLEU7	0
502.91	-0.543457	4.01816e-07	PHTF2	1
927.766	-0.542538	2.21016e-12	SLC35A4	1
244.862	-0.542464	0.00115379	DDIT3	1
361.554	-0.542435	0.000364796	EPHB2	1
279.716	-0.542056	0.000189119	GLT8D1	1
866.227	-0.541931	1.46507e-11	BCS1L	1
47.7065	-1.19108	0.000932852	ALOXE3	0
15.999	-0.541499	0.47393	INCA1	1
5836.48	-0.54149	1.08516e-28	SLC25A39	1
244.891	-1.18966	8.30249e-15	PALM3	0
70.9168	-0.541457	0.0886527	ACCS	1
1036.58	-1.18797	1.08313e-40	MRPL21	0
2428.74	-0.541187	2.26893e-17	WDR6	1
164.852	-1.18792	1.87212e-10	OPLAH	0
500.817	-0.54117	1.66773e-07	CTC1	1
1230.06	-1.18272	1.08926e-45	PCDH7	0
154.492	-0.541167	0.0128864	PPARGC1B	1
105.54	-0.540967	0.0238381	PIGN	1
51.1092	-0.540865	0.179902	TMEM256	1
238.799	-0.540232	0.000321655	PLEKHH1	1
10.4543	-1.17564	0.16958	LOC107985075	0
899.918	-0.540134	1.98265e-11	TRMT2A	1
365.787	-0.540125	2.35246e-05	CBX7	1
35.0612	-0.540112	0.250579	PPM1N	1
126.429	-0.539965	0.0111502	ING4	1
10.3042	-1.17445	0.224315	DMRT1	0
2646.08	-0.539941	4.55318e-16	ATAD3A	1
1697.71	-1.16931	6.8079e-87	C8orf33	0
65.1118	-0.539862	0.0921591	CDIP1	1
1235.96	-0.539575	1.30243e-13	MYO1B	1
108.958	-0.539246	0.0450469	NAPB	1
275.304	-0.539056	0.000571084	CHAC1	1
285.344	-0.539051	0.000450363	INSR	1
20.8739	-0.539015	0.439654	RAB11B-AS1	1
1458.28	-0.538933	2.49329e-12	PITPNM1	1
135.209	-0.538827	0.00522434	LINC00662	1
289.81	-0.538187	0.000177158	MFSD11	1
12.2709	-0.537749	0.547381	PROCA1	1
4.32753	-1.16678	0.457969	ALKBH3-AS1	0
8.70709	-1.16494	0.253561	VWF	0
2.66583	-0.537712	0.800148	ECEL1P2	1
9.58754	-1.16463	0.15412	LOC101927837	0
2.28772	-0.537661	0.822431	IGFLR1	1
10.5879	-0.537493	0.647638	AKNAD1	1
3.45539	-1.16327	0.505405	C6orf58	0
33.4851	-1.16297	0.00731538	TNNI1	0
249.853	-0.536695	0.000421481	METTL4	1
496.019	-0.5361	1.76217e-06	HEXDC	1
396.404	-0.535449	7.97827e-06	SDHAF1	1
22.9256	-0.535159	0.38331	HS3ST3B1	1
40.891	-0.535003	0.371255	SPRN	1
971.898	-0.534889	1.18846e-11	JAGN1	1
24.7688	-0.534859	0.340511	ZNF774	1
3.99459	-1.15723	0.543601	LINC01238	0
3.23365	-1.15602	0.506529	AATBC	0
63.5147	-0.534726	0.114517	HEG1	1
486.02	-0.534629	1.61482e-06	COMMD5	1
187.894	-0.53456	0.00351657	AP5B1	1
525.446	-0.534314	5.25128e-06	KIF26A	1
2.28089	-1.15287	0.593054	S1PR1	0
3426.07	-0.534184	4.56519e-19	DDX17	1
142.055	-0.534119	0.00910149	PTPDC1	1
2070.52	-0.533797	9.65404e-15	TGFB1	1
135.259	-0.53379	0.00911484	BAD	1
3513.93	-0.533599	1.07081e-18	CDC42EP1	1
50.0705	-0.5332	0.152149	FAR2	1
805.959	-0.533161	9.02505e-12	PPFIA3	1
4140.67	-0.533016	1.05088e-23	TALDO1	1
269.232	-0.532311	0.000369902	TSPAN9	1
758.565	-0.532079	2.58206e-10	NCKIPSD	1
59.3823	-1.15226	8.56647e-05	SLC46A1	0
154.793	-0.531215	0.00443242	CCDC113	1
895.005	-0.530655	8.908e-13	CAMKK2	1
707.066	-1.1509	7.28171e-38	SLC38A5	0
15.1239	-1.15079	0.111511	TSKS	0
15.4916	-0.530115	0.518214	NCR3LG1	1
8.04098	-0.529959	0.684235	KIF26B	1
728.709	-1.15032	1.58643e-45	ZC3H3	0
1043.87	-0.529364	4.21744e-09	HES6	1
424.429	-0.529249	0.000401654	CLCN2	1
337.1	-0.528977	7.23828e-05	NEK1	1
11.017	-0.528829	0.533537	EXOC3L1	1
1376.7	-0.528699	5.33154e-16	BDNF	1
656.379	-0.528424	1.50442e-08	RAB4A	1
2392.32	-0.52699	6.05663e-18	FOXM1	1
248.422	-0.526981	0.000239307	FAM210B	1
31.0155	-0.526912	0.258004	DPY19L2P3	1
776.233	-0.526862	3.4568e-08	NAT9	1
11.4446	-1.14778	0.135895	ABHD12B	0
54.3122	-0.526059	0.155774	NBR2	1
608.181	-0.525715	7.12165e-08	MIPEP	1
170.85	-0.525358	0.00333493	HILPDA	1
24.7339	-1.14771	0.0251761	MAN1B1-DT	0
139.569	-0.525201	0.00840399	EFNA2	1
4.10772	-1.14508	0.510314	PLS3-AS1	0
3301.84	-0.525177	1.44902e-19	MARCKSL1	1
9.331	-1.14441	0.176251	GPT	0
144.522	-1.14056	1.3231e-08	RAB3D	0
613.233	-0.524952	4.82944e-07	TRMT61A	1
636.964	-0.524878	1.12635e-07	IPO13	1
3.60775	-0.524426	0.740734	PRKG1	1
223.02	-0.524396	0.000346496	ETFDH	1
928.03	-0.52364	3.28349e-09	POLA1	1
160.316	-0.523375	0.00898607	TMEM107	1
1487.82	-0.523297	7.0981e-15	TSPAN17	1
67.5497	-0.523178	0.105181	FBF1	1
2.40369	-0.522753	0.809725	GAL3ST2	1
4.97215	-1.13848	0.390712	ANGPT2	0
399.695	-0.522018	0.000360276	MARS2	1
1.94054	-0.521848	0.817948	TSSK3	1
13.389	-1.1379	0.109278	ARHGEF25	0
381.211	-0.521601	0.000104191	DPH5	1
141.67	-0.521138	0.0240837	DLX4	1
1342.74	-0.520821	1.00147e-10	C8orf82	1
113.923	-1.13565	4.03357e-08	RRP7BP	0
5.05854	-1.13434	0.440635	DBH-AS1	0
328.264	-0.520478	0.000313739	H6PD	1
214.518	-0.519854	0.00735861	UNC5A	1
681.554	-0.519819	3.10339e-08	CSTF3	1
25.9204	-0.519546	0.425613	VWCE	1
571.695	-0.519147	6.88028e-07	NUPL2	1
1150.02	-0.519033	2.41811e-11	FTSJ1	1
601.476	-0.518549	5.9609e-07	PMS1	1
46.6782	-0.518223	0.270544	TXNDC16	1
66.0537	-0.518072	0.0957196	FAM185A	1
77.2747	-0.517693	0.122679	CCDC126	1
25.3889	-1.13358	0.0278566	COL16A1	0
177.744	-1.13268	4.46176e-10	ADGRB2	0
1547.08	-0.517569	2.39714e-11	SLC25A11	1
429.574	-0.517414	7.97171e-06	ADCK2	1
896.554	-0.516471	2.21305e-10	BRCA1	1
774.604	-0.516165	1.68009e-07	SH3PXD2B	1
1799.3	-0.515972	4.26026e-13	LAD1	1
384.737	-0.515945	1.37872e-05	ELMOD2	1
625.349	-0.515812	1.2233e-07	SLC10A3	1
1379.4	-0.515657	8.00256e-14	NDC1	1
318.996	-0.515652	4.31504e-05	ALDH6A1	1
311.474	-0.515644	0.000657929	USP31	1
771.324	-0.515432	3.02186e-08	DGCR8	1
4333.13	-0.515364	2.0917e-18	DCXR	1
134.547	-0.515261	0.018313	SYNGR3	1
526.611	-0.515203	5.87371e-06	SURF2	1
3528.82	-0.51511	3.5164e-20	MYBL2	1
806.047	-0.515005	5.42744e-10	ANTXR1	1
1658.6	-0.514897	5.64657e-16	MRPL20	1
3963.32	-0.514874	1.89115e-32	CTTN	1
1294.1	-0.514755	6.29261e-15	NAA38	1
9.5765	-0.513354	0.60094	DBIL5P	1
282.926	-0.513077	0.000393236	IBA57	1
6.83387	-0.513068	0.72087	PCSK1N	1
220.827	-0.512575	0.00188653	REEP1	1
55.3525	-0.512487	0.158207	MCAM	1
223.884	-0.51226	0.00384651	ST3GAL2	1
32.3617	-0.512014	0.394614	TTLL11	1
12.2951	-0.511969	0.561176	FGF22	1
25.7349	-1.13074	0.0306627	CHRM4	0
21.1772	-0.511847	0.406084	HLF	1
59.5503	-0.510898	0.131262	MCEE	1
315.606	-0.510603	0.000126304	AHI1	1
45.6052	-1.1305	0.00492375	CKMT1B	0
5.32501	-1.1295	0.374483	LINC01836	0
6.90591	-1.12777	0.304818	SKOR1	0
1656.95	-0.510512	9.01574e-17	MET	1
4502.52	-0.510385	1.60323e-16	SLC4A2	1
1028.29	-0.510272	3.85161e-10	RAB3GAP1	1
2.05933	-1.12529	0.626079	FAM209A	0
2933.3	-0.509923	3.30602e-16	PRKACB	1
25.521	-0.509781	0.381059	ACHE	1
16.9602	-1.12472	0.0868322	DGCR11	0
134.403	-0.509385	0.0197089	DHRS4-AS1	1
86.7419	-0.509229	0.0682833	PRDM16	1
181.84	-0.508911	0.00911302	DPY19L3	1
4.2098	-0.508489	0.78112	PRDM6	1
122.143	-0.508477	0.0194479	ZFP41	1
97.1262	-0.507858	0.059155	EML6	1
1159.82	-0.507857	6.6422e-12	LRWD1	1
5.94368	-0.507583	0.746092	CD101	1
28.4409	-0.507574	0.35508	ANKRD36C	1
39.7535	-1.12301	0.00345833	BTNL9	0
69.8285	-1.1175	2.58408e-05	PLA2G7	0
6.2276	-1.11647	0.28268	SNORA71A	0
764.15	-0.50725	3.64425e-08	PPP3CB	1
845.626	-1.1162	4.00839e-47	FAM83H-AS1	0
14.5524	-0.507182	0.533374	DNAH5	1
92.8787	-0.507177	0.0766911	KCTD7	1
312.531	-0.507088	0.00112079	STXBP4	1
1239.18	-0.507065	2.08746e-15	NMRAL1	1
1347.35	-0.506938	1.37474e-13	FKBP5	1
84.0446	-0.506633	0.108018	C14orf132	1
10.5794	-0.506559	0.563634	GPR89B	1
734.172	-0.506411	2.17515e-08	PLD2	1
510.97	-0.50622	1.14421e-05	C16orf58	1
2.6657	-1.1158	0.54312	COX7A1	0
215.02	-0.506022	0.000955771	BBS4	1
62.3014	-0.505987	0.116972	NBEA	1
109.315	-0.505431	0.061162	HERC2P3	1
136.125	-0.50521	0.0900953	HCN3	1
191.94	-0.505002	0.00319864	MCCC1	1
619.692	-0.504991	2.14784e-06	ZNF827	1
636.354	-0.504952	1.04598e-06	TMEM104	1
96.7863	-0.504932	0.0872498	RNFT1	1
2.4575	-1.1156	0.581358	LINC01465	0
80.7212	-0.504861	0.101224	NPEPL1	1
3968.66	-0.504064	2.61689e-12	HYOU1	1
69.6739	-0.502982	0.103881	CCDC136	1
2464.26	-0.502703	9.01345e-21	ADIPOR1	1
437.223	-0.502496	1.80831e-06	GRB10	1
132.73	-0.502478	0.0222827	SLC1A4	1
5953.56	-0.502412	4.74252e-22	UQCRC1	1
259.658	-0.501887	0.00196705	SIRT2	1
774.439	-0.501869	4.49078e-10	TOR1A	1
261.754	-0.501719	0.00129171	TATDN3	1
828.058	-0.501561	2.06052e-10	SECISBP2	1
157.289	-0.500672	0.0043535	NEK3	1
556.769	-0.500476	2.13216e-08	MED12	1
12.2814	-0.499872	0.613445	LONRF3	1
329.484	-0.499637	0.000853623	C22orf46	1
2.57554	-1.11496	0.669051	FOXD4L3	0
81.0343	-1.11287	0.000197437	CACNA1G	0
2904.59	-0.499159	8.81489e-20	RHOB	1
274.897	-0.499007	0.000280376	FZD1	1
255.064	-0.498945	0.00163499	TMEM186	1
2961.92	-0.498186	6.68544e-19	FBXW5	1
537.418	-0.498157	1.44516e-06	SRBD1	1
227.671	-0.497977	0.0019271	SPRYD4	1
421.282	-0.497926	0.0778958	PAN2	1
3.3968	-1.11284	0.604182	LINC01372	0
332.771	-0.49732	5.63698e-05	FAN1	1
5.92846	-1.11279	0.415014	C4B	0
1295.94	-0.497299	3.60853e-11	XPNPEP1	1
812.947	-0.496827	1.18755e-09	IPO11	1
1171.71	-0.496391	1.25324e-08	STUB1	1
198.338	-0.495316	0.0104317	FAM131C	1
625.958	-0.495116	1.47667e-08	NSUN4	1
42.536	-1.11085	0.0110673	NOVA2	0
11.2737	-1.11	0.15412	CARD8-AS1	0
97.3445	-0.494963	0.0992133	TMEM62	1
22.3681	-0.494886	0.439654	ATP6V0E2-AS1	1
32.3315	-0.494846	0.265682	HOXC10	1
2.47151	-1.10991	0.584789	FLJ33534	0
6.59412	-0.494573	0.708963	IL20RA	1
920.432	-1.10878	1.1653e-49	COQ9	0
7.9335	-1.10865	0.278671	STKLD1	0
96.6137	-0.494549	0.0471507	LRRC56	1
1900.4	-0.494434	1.26923e-12	PTDSS1	1
317.802	-0.494182	0.00025691	C17orf75	1
667.099	-1.10491	1.8908e-27	ATP1A3	0
995.199	-0.49388	2.32189e-10	FANCD2	1
20.968	-0.493539	0.425451	CYP26A1	1
10.4344	-1.10443	0.236998	TMIE	0
78.8908	-0.493173	0.130704	SARDH	1
1735.23	-0.4929	1.5844e-11	KLHDC3	1
176.27	-0.492756	0.0396851	LPIN3	1
4.92624	-1.10434	0.36096	TCN2	0
743.273	-0.492589	9.69564e-09	MSRB1	1
497.406	-0.492515	8.47312e-07	SFR1	1
31.2861	-1.10073	0.0102786	ADGRB1	0
245.386	-0.492366	0.00757785	CENPK	1
8.48658	-1.09765	0.313194	GPR20	0
350.967	-0.492123	3.90119e-05	PMM1	1
168.401	-0.491572	0.0216134	GEMIN7	1
265.552	-0.491297	0.00326816	BEND3	1
661.271	-0.490965	8.30356e-07	RECQL5	1
1605.62	-0.490534	3.2418e-14	SFSWAP	1
73.6828	-0.490212	0.116552	ITGA7	1
4.75574	-1.09465	0.416007	RGL4	0
15.4366	-1.09394	0.106732	SLC5A5	0
2495.87	-0.49002	4.41246e-17	FLII	1
5.57375	-0.490009	0.739835	DNLZ	1
127.366	-0.489919	0.0205487	WDR45	1
68.5895	-0.489667	0.140862	SGSM1	1
290.626	-0.488558	0.000278187	GATC	1
3.7013	-1.09195	0.549089	FAM49A	0
186.039	-0.488547	0.00741918	ZBTB25	1
847.552	-0.488127	3.53672e-05	TBL2	1
20.9032	-0.488094	0.431066	ACVR1C	1
871.202	-0.486671	9.86085e-07	NFATC2IP	1
44.8004	-0.486249	0.206535	YPEL3	1
217.473	-0.486205	0.00437369	HIST1H2AC	1
393.636	-0.485755	0.000142106	RIN1	1
408.684	-0.485127	5.07824e-05	AADAT	1
27.6817	-1.08835	0.0154158	ATP2A1-AS1	0
98.863	-0.484838	0.0514685	HERC3	1
291.479	-0.484545	0.000496383	HOXA10	1
295.47	-0.484346	0.000976535	UQCR11	1
13.3265	-0.48385	0.535462	HIST1H1E	1
892.515	-0.483582	1.27328e-07	ATPAF1	1
680.007	-0.483465	2.40668e-07	PASK	1
1495.97	-0.483377	6.59065e-12	SKA2	1
1077.28	-0.482922	6.50437e-07	EBPL	1
6.77717	-0.482699	0.735771	TNFAIP8L3	1
1107.68	-0.482066	2.06207e-07	TMEM181	1
51.7719	-0.481947	0.169974	MEMO1	1
324.429	-0.481908	0.000808697	B4GALT7	1
174.074	-0.481872	0.00979341	WDR27	1
258.415	-1.08626	9.04686e-16	SYNGR1	0
358.658	-0.481832	0.00159023	E2F8	1
10.2898	-1.08609	0.25999	RAPGEF3	0
4.65616	-1.08211	0.405425	STX17-AS1	0
158.729	-0.481057	0.0671912	TTC28-AS1	1
5.09451	-1.07906	0.415502	TNFSF18	0
345.748	-1.07732	1.19338e-17	DMAC1	0
298.34	-0.481017	0.000991456	TMEM120A	1
5.97816	-0.479526	0.738471	KLB	1
51.9271	-0.478962	0.22455	LRRC27	1
868.013	-0.478637	1.58074e-09	G6PC3	1
613.101	-0.478316	4.19223e-07	PHF10	1
401.669	-0.478221	0.000322739	HSPA4L	1
743.802	-0.477974	3.22386e-09	HAGH	1
565.141	-0.477959	1.95041e-07	DUSP7	1
251.247	-0.477897	0.00125898	RAB40B	1
804.354	-0.477746	1.56643e-07	WDR55	1
7.81289	-1.07517	0.294316	FOXN4	0
534.149	-0.477494	2.58408e-05	RDH10	1
32.0577	-1.07438	0.0452857	CFAP157	0
5.3947	-1.07282	0.378295	TCTEX1D4	0
385.194	-1.07248	1.56607e-19	CILP2	0
166.563	-0.477156	0.0426639	EPHB6	1
3156.99	-0.476705	2.69612e-25	FTSJ3	1
193.114	-0.47656	0.00377643	FAM104B	1
102.084	-0.475931	0.0483731	CYP4F22	1
1564.05	-0.47538	5.73478e-11	PLEKHJ1	1
826.869	-0.474979	1.65611e-07	CDC45	1
418.993	-0.474386	0.000378439	NEIL3	1
407.92	-0.474262	2.62515e-05	CDH24	1
1373.99	-0.474136	1.68374e-12	SPCS3	1
1816.38	-0.474	6.29261e-15	REPIN1	1
360.96	-0.47385	0.000125237	KPTN	1
839.806	-0.47347	1.2597e-09	SMG9	1
2.82708	-1.06983	0.605734	RTN1	0
131.934	-1.06881	5.85267e-06	KYAT1	0
238.317	-0.473454	0.00220178	IFT46	1
1064.51	-0.473165	1.21446e-09	SUDS3	1
9.81145	-0.472294	0.640582	LINC01134	1
282.316	-0.471616	0.00258376	CCDC88C	1
2731.06	-0.471482	3.71959e-12	ASNS	1
527.214	-0.470355	9.295e-06	HTR7	1
326.156	-0.470281	0.000156524	DNAJC22	1
362.21	-0.470189	0.0002229	MOCOS	1
466.15	-0.470149	3.25898e-05	RHOQ	1
286.291	-0.47011	0.000315187	NAAA	1
692.768	-0.470098	3.59149e-07	IMPA2	1
39.626	-1.0661	0.00932409	CHKB-DT	0
1103.62	-0.469089	2.70415e-07	SLC5A6	1
233.157	-0.468999	0.00443848	CDC42EP2	1
271.191	-0.468443	0.00366576	HHEX	1
21.6853	-1.06451	0.0703517	MYO1F	0
905.989	-0.468177	5.60119e-07	EIF2B2	1
1118.23	-0.467949	4.7537e-09	POLR3D	1
359.557	-0.467844	0.000164588	GPR180	1
948.897	-1.05905	7.19388e-24	NAPRT	0
9.19623	-1.05869	0.301677	PSAPL1	0
76.1076	-0.467768	0.103213	BTBD11	1
391.61	-1.05507	5.91137e-13	ICAM5	0
18.5544	-1.0537	0.0806449	LOC100129484	0
153.155	-0.467701	0.0213888	DHRS4	1
978.692	-0.467369	1.30096e-06	TYK2	1
244.296	-0.466886	0.00162523	LONRF1	1
532.884	-0.466573	2.56364e-05	MORC4	1
429.984	-0.466484	0.00177724	SYTL1	1
18.3987	-1.05326	0.105239	NLRP1	0
580.505	-0.466345	2.00063e-05	KLHL23	1
929.587	-0.466303	1.13054e-07	GBA2	1
2123.11	-0.465674	5.8935e-16	EIF4E	1
1186.6	-0.46567	5.5428e-10	FAM192A	1
279.769	-1.04984	2.29679e-12	VPS9D1-AS1	0
1243.91	-1.04411	1.1655e-45	FDXR	0
7.05415	-0.465553	0.753582	PIK3IP1	1
5522.62	-0.465392	3.1495e-18	RCC1	1
25.2574	-0.464254	0.431639	PIGZ	1
148.795	-0.464059	0.0270378	KIF9	1
1075.07	-0.464019	3.72103e-10	RPUSD3	1
183.505	-0.463849	0.0257923	AASDH	1
431.84	-0.463735	0.000209154	MAN2C1	1
983.404	-0.463668	4.91386e-10	VAC14	1
91.0588	-0.463514	0.0609429	PTPRN2	1
83.661	-0.46309	0.108112	ZNF354B	1
303.57	-0.463064	0.000617172	CHPF2	1
224.772	-1.04288	2.86796e-11	FAM155B	0
2.07359	-0.462647	0.899636	HNRNPUL2-BSCL2	1
394.263	-0.462616	7.22403e-05	POLR3F	1
586.915	-0.461551	6.68665e-06	BBS2	1
186.872	-0.461433	0.0461877	MRVI1	1
13.0829	-0.461401	0.611805	GPM6B	1
124.928	-0.460868	0.0474224	SETD9	1
36.3094	-0.460853	0.340511	ZBTB11-AS1	1
915.622	-0.460738	4.38912e-07	ULK3	1
585.818	-0.460724	9.45736e-07	YEATS4	1
6.99848	-1.04203	0.415437	LOC105377623	0
89.5363	-0.460593	0.108112	ADPRM	1
72.3297	-0.459656	0.218388	C19orf66	1
1583.3	-0.459325	6.2615e-13	NOP14	1
380.106	-0.459006	0.000398326	AUNIP	1
2.07203	-1.03891	0.666501	LOC100130476	0
47.3238	-0.458852	0.30656	HYKK	1
1159.49	-0.458702	2.01269e-10	PACS2	1
71.6367	-1.03818	0.000229125	ANKRD29	0
380.084	-0.458353	0.000851628	CENPH	1
375.211	-0.458315	0.000141938	SENP3	1
1003.51	-0.458107	3.43279e-07	ETV4	1
122.266	-0.457955	0.0398078	MIPOL1	1
3994.13	-0.457947	1.18177e-19	RBBP7	1
180.925	-0.457918	0.0143513	ZRANB3	1
79.8715	-0.457297	0.178345	FNIP2	1
24.0161	-1.03816	0.0421729	CFAP46	0
7.34039	-0.457258	0.69915	ESR2	1
169.247	-0.457215	0.0470786	DOC2A	1
223.734	-0.457172	0.0027157	KANK3	1
2.78499	-1.03711	0.651392	PRB3	0
18.3934	-1.0329	0.0755273	SAMD3	0
31.874	-0.456987	0.360705	BCL11B	1
1242.39	-0.456553	1.1085e-09	CARD10	1
265.359	-0.456478	0.00515744	TTC21B	1
4323.73	-0.456293	2.25065e-22	GART	1
161.764	-0.456117	0.039083	PHF14	1
11.5823	-0.455739	0.588135	ADAMTSL4	1
126.292	-0.455588	0.032286	IMMP2L	1
13.4127	-0.455531	0.582458	DKKL1	1
1505.87	-0.455126	1.34058e-10	AKR1B1	1
30.7	-0.454853	0.447337	CARF	1
484.055	-0.454528	0.000410249	KDELR3	1
118.88	-1.02945	8.22229e-07	TOMM40L	0
339.948	-0.454359	0.00176396	GBA	1
300.063	-0.454205	0.000712024	TSEN2	1
2735.05	-0.45409	5.51232e-08	PTK7	1
255.406	-0.454083	0.00202251	AGAP2	1
158.081	-0.45393	0.0222608	ADCK1	1
300.825	-0.453844	0.00197132	PLGRKT	1
3646.34	-0.453444	1.18906e-11	APRT	1
2228.09	-0.452565	9.71873e-14	DGKZ	1
3.08532	-1.02838	0.581113	TBPL2	0
1095.78	-0.452391	6.60025e-07	NOC4L	1
266.573	-0.452237	0.00219591	MICAL3	1
2305.86	-0.452157	7.69201e-19	CDK16	1
395.847	-0.451727	3.70161e-05	F12	1
640.109	-1.02668	6.64236e-24	TMEM129	0
215.426	-0.451451	0.00313228	CCDC3	1
277.389	-0.451085	0.00178622	TAZ	1
1270.26	-0.450756	2.21305e-10	TRIM65	1
21.8106	-1.02498	0.0884534	F10	0
2.11598	-1.02324	0.710471	GPR18	0
273.284	-0.450123	0.0262049	TMEM44	1
4.46965	-1.02223	0.538048	MPIG6B	0
1363.86	-0.449919	2.97092e-09	CHD1L	1
1669.08	-0.449284	1.69923e-13	SDCCAG3	1
2486.25	-0.44904	1.22085e-09	JTB	1
898.969	-0.448715	1.33606e-07	RAP2A	1
284.79	-0.448703	0.00124837	RAB11FIP4	1
324.282	-0.448443	0.00123944	MZT2B	1
354.455	-0.448346	0.00113247	TMCO4	1
58.5459	-0.447765	0.249513	PXN-AS1	1
178.695	-0.447585	0.0223054	PNRC2	1
19.0196	-0.447217	0.574059	MAMSTR	1
78.3137	-1.02175	0.000383515	CSKMT	0
1167.57	-0.44709	4.51246e-10	EML3	1
278.455	-0.446737	0.00244547	FBXL4	1
122.707	-1.02101	4.20163e-06	HMGN5	0
652.493	-0.446564	5.37017e-05	NAT14	1
1438.3	-0.446038	2.43169e-10	PPP1R12C	1
572.537	-0.445742	2.15492e-05	FANCE	1
116.945	-0.445575	0.051543	RGMA	1
2610.11	-0.444714	5.30997e-12	KIAA0100	1
1691.92	-0.44459	1.27924e-11	GGA2	1
1275.46	-0.444117	1.90421e-06	TMX1	1
68.5136	-1.01857	0.000361228	LOC112267931	0
2.7692	-1.01828	0.649556	CGB2	0
179.262	-0.443881	0.0255854	B9D1	1
80.8113	-0.443768	0.194473	PCOLCE	1
261.068	-0.443717	0.00360897	ZBTB33	1
853.588	-0.443685	1.04875e-05	CUTC	1
5.48098	-1.01446	0.364684	CKMT2	0
862.097	-0.442572	3.61484e-06	BTAF1	1
1093.12	-0.442475	9.11665e-07	SFXN4	1
357.978	-0.442009	0.000329501	SLC25A43	1
744.783	-0.441597	4.66971e-06	TPRN	1
52.0634	-0.440252	0.279882	C2orf70	1
44.1636	-1.01364	0.00393164	CHSY3	0
4706.53	-1.01235	3.44956e-97	RAC3	0
659.507	-0.440068	0.000233088	DDI2	1
258.885	-0.440061	0.00551053	SLC43A2	1
2336.67	-0.439809	6.10174e-17	RER1	1
99.9226	-1.0109	2.40184e-05	RAMP1	0
1162.28	-0.439301	1.15298e-07	SNHG8	1
[truncated: 12,569 more rows]
